# Supplementary material for: Highly structured populations of deep-sea copepods associated with hydrothermal vents across the Southwest Pacific, despite contrasting life history traits
Source: PLoS One. 2023 Nov 6;18(11):e0292525. doi: 10.1371/journal.pone.0292525 (PMC10627453; doi:10.1371/journal.pone.0292525)
Supplement: S1 File — (XLSX) [file pone.0292525.s001.xlsx]

## Sheet: Sheet1
Taxonomy	Region	Vent field	Associated megafauna	Sampling equipment	Source	Sequence ID	Genbank accession
Ameira n. sp. 1	North Sea	na	na	na	Rossel and Martinez Arbizu (2019)	MH670513	MH670513
Ameira n. sp. 1	North Sea	na	na	na	Rossel and Martinez Arbizu (2019)	MH670516	MH670516
Ameira n. sp. 1	North Sea	na	na	na	Rossel and Martinez Arbizu (2019)	MH708087	MH708087
Ameira longipes	North Sea	na	na	na	Rossel and Martinez Arbizu (2019)	MH242650	MH242650
Ameira spp.	North Sea	na	na	na	Rossel and Martinez Arbizu (2019)	MH642651	MH642651
Ameira n. sp. aff. parvula 1	North Sea	na	na	na	Rossel and Martinez Arbizu (2019)	MH670524	MH670524
Ameira n. sp. aff. parvula 1	North Sea	na	na	na	Rossel and Martinez Arbizu (2019)	MH670508	MH670508
Ameira n. sp. aff. parvula 2	North Sea	na	na	na	Rossel and Martinez Arbizu (2019)	MH670525	MH670525
Ameira n. sp. aff. parvula 2	North Sea	na	na	na	Rossel and Martinez Arbizu (2019)	MH670521	MH670521
Sarsamphiascus hawaiiensis	North Sea	na	na	na	Yeom and Lee (2020)	MN507530	MN507530
Sarsamphiascus undosus	North Sea	na	na	na	Yeom and Lee (2020)	MH242965	MN242965
Sarsamphiascus kawamurai	North Sea	na	na	na	Yeom and Lee (2019)	MN542380	MN542380
Sarsamphiascus kawamurai	North Sea	na	na	na	Yeom and Lee (2019)	MN542379	MN542379
Ameira sp. 4	ELSC	Tui Malila	Bathymodiolus	Mussel pot	This study	LB_Tui_Malila_24	OQ693537
Ameira sp. 4	ELSC	Tui Malila	Bathymodiolus	Mussel pot	This study	LB_Tui_Malila_32	OQ693538
Ameira sp. 4	ELSC	Tui Malila	Bathymodiolus	Mussel pot	This study	LB_Tui_Malila_35	OQ693535
Ameira sp. 4	ELSC	ABE	Bathymodiolus	Mussel pot	This study	LB_ABE_AMLB1	OQ693533
Ameira sp. 4	ELSC	ABE	Bathymodiolus	Mussel pot	This study	LB_ABE_AMLB2	OQ693536
Ameira sp. 4	ELSC	ABE	Bathymodiolus	Mussel pot	This study	LB_ABE_AMLB4	OQ693534
Ameira sp. 5	EPR	EW	Bathymodiolus	Mussel pot	This study	EPR_EW_AM25	OQ693539
Ameira sp. 5	EPR	EW	Bathymodiolus	Mussel pot	This study	EPR_EW_AM27	OQ693540
Ameira sp. 5	EPR	EW	Bathymodiolus	Mussel pot	This study	EPR_EW_AM30	OQ693541
Ameira sp. 5	EPR	EW	Bathymodiolus	Mussel pot	This study	EPR_EW_AM33	OQ693542
Ameira sp. 5	EPR	EW	Bathymodiolus	Mussel pot	This study	EPR_EW_AM26	OQ693543
Ameira sp. 5	EPR	EW	Bathymodiolus	Mussel pot	This study	EPR_EW_AM28	OQ693544
Ameira sp. 5	EPR	EW	Bathymodiolus	Mussel pot	This study	EPR_EW_AM35	OQ693545
Ameira sp. 5	EPR	EW	Bathymodiolus	Mussel pot	This study	EPR_EW_AM36	OQ693546
Ameira sp. 5	EPR	EW	Bathymodiolus	Mussel pot	This study	EPR_EW_AM29	OQ693547
Ameira sp. 5	EPR	EW	Bathymodiolus	Mussel pot	This study	EPR_EW_AM31	OQ693548
Ameira sp. 5	EPR	EW	Bathymodiolus	Mussel pot	This study	EPR_EW_AM34	OQ693549
Amphiascus aff. varians 1	EPR	EW	Bathymodiolus	Mussel pot	This study	EPR_EW_AMPE11	OQ693557
Amphiascus aff. varians 1	EPR	EW	Bathymodiolus	Mussel pot	This study	EPR_EW_AMPE10	OQ693559
Amphiascus aff. varians 1	EPR	EW	Bathymodiolus	Mussel pot	This study	EPR_EW_AMPE9	OQ693560
Amphiascus aff. varians 1	EPR	Tica	Bathymodiolus	Mussel pot	This study	EPR_Tica_AMPE6	OQ693555
Amphiascus aff. varians 1	EPR	Tica	Bathymodiolus	Mussel pot	This study	EPR_Tica_AMPE7	OQ693556
Amphiascus aff. varians 1	EPR	Tica	Bathymodiolus	Mussel pot	This study	EPR_Tica_AMPE8	OQ693558
Amphiascus aff. varians 2	ELSC	ABE	Alviniconcha	Slurp gun	This study	LB_ABE_AMLB1	OQ693533
Amphiascus aff. varians 2	ELSC	ABE	Alviniconcha	Slurp gun	This study	LB_ABE_AMLB4	OQ693534
Amphiascus aff. varians 2	ELSC	ABE	Alviniconcha	Slurp gun	This study	LB_ABE_AMLB2	OQ693536
Amphiascus aff. varians 2	ELSC	ABE	Alviniconcha	Slurp gun	This study	LB_ABE_AMP16	OQ693561
Amphiascus aff. varians 2	ELSC	ABE	Alviniconcha	Slurp gun	This study	LB_ABE_AMP15	OQ693565
Amphiascus aff. varians 2	ELSC	ABE	Alviniconcha	Slurp gun	This study	LB_ABE_AMP9	OQ693566
Amphiascus aff. varians 2	ELSC	ABE	Alviniconcha	Slurp gun	This study	LB_ABE_AMP17	OQ693567
Amphiascus aff. varians 2	ELSC	ABE	Alviniconcha	Slurp gun	This study	LB_ABE_AMP8	OQ693568
Amphiascus aff. varians 2	ELSC	ABE	Alviniconcha	Slurp gun	This study	LB_ABE_AMP7	OQ693569
Amphiascus aff. varians 2	ELSC	ABE	Alviniconcha	Slurp gun	This study	LB_ABE_AMP10	OQ693570
Amphiascus aff. varians 2	ELSC	Kilo Moana	Bathymodiolus	Mussel pot	This study	LB_Kilo_Moana_AMP4	OQ693581
Amphiascus aff. varians 2	ELSC	Kilo Moana	Bathymodiolus	Mussel pot	This study	LB_Kilo_Moana_AMP2	OQ693582
Amphiascus aff. varians 2	Woodlark	La Scala	Alviniconcha	Slurp gun	This study	WL_La_Scala_20	OQ693571
Amphiascus aff. varians 2	Woodlark	La Scala	Alviniconcha	Slurp gun	This study	WL_La_Scala_30	OQ693572
Amphiascus aff. varians 2	Woodlark	La Scala	Alviniconcha	Slurp gun	This study	WL_La_Scala_24	OQ693573
Amphiascus aff. varians 2	Woodlark	La Scala	Alviniconcha	Slurp gun	This study	WL_La_Scala_12	OQ693574
Amphiascus aff. varians 2	Woodlark	La Scala	Alviniconcha	Slurp gun	This study	WL_La_Scala_7	OQ693575
Amphiascus aff. varians 2	Woodlark	La Scala	Alviniconcha	Slurp gun	This study	WL_La_Scala_11	OQ693576
Amphiascus aff. varians 2	Woodlark	La Scala	Alviniconcha	Slurp gun	This study	WL_La_Scala_34	OQ693577
Amphiascus aff. varians 2	ELSC	Tui Malila	Alviniconcha	Slurp gun	This study	LB_Tui_Malila_35	OQ693535
Amphiascus aff. varians 2	ELSC	Tui Malila	Alviniconcha	Slurp gun	This study	LB_Tui_Malila_32	OQ693538
Amphiascus aff. varians 2	ELSC	Tui Malila	Alviniconcha	Slurp gun	This study	LB_Tui_Malila_2	OQ693550
Amphiascus aff. varians 2	ELSC	Tui Malila	Alviniconcha	Slurp gun	This study	LB_Tui_Malila_45	OQ693553
Amphiascus aff. varians 2	ELSC	Tui Malila	Alviniconcha	Slurp gun	This study	LB_Tui_Malila_AMP14	OQ693554
Bathylaophonte pacifica	EPR	EW	Bathymodiolus	Mussel pot	This study	EPR_EW_BP13	OQ693584
Bathylaophonte pacifica	EPR	EW	Bathymodiolus	Mussel pot	This study	EPR_EW_BP12	OQ693585
Bathylaophonte pacifica	EPR	Tica	Bathymodiolus	Mussel pot	This study	EPR_Tica_BP9	OQ693583
S. brevispina	ELSC	ABE	Alviniconcha	Mussel pot	Gollner et al. 2011	B28	GQ926007
S. brevispina	ELSC	Tu'i Malila	Bathymodiolus/Ifremeria	Mussel pot	Gollner et al. 2011	B27E	GQ926006
S. brevispina	ELSC	Tu'i Malila	Bathymodiolus/Ifremeria	Mussel pot	Gollner et al. 2011	B27	GQ926005
S. brevispina	ELSC	Tu'i Malila	Bathymodiolus/Ifremeria	Mussel pot	Gollner et al. 2011	B26E	GQ926004
S. brevispina	ELSC	Tu'i Malila	Bathymodiolus/Ifremeria	Mussel pot	Gollner et al. 2011	B26	GQ926003
S. brevispina	ELSC	Tu'i Malila	Bathymodiolus/Ifremeria	Mussel pot	Gollner et al. 2011	B25E2	GQ926002
S. brevispina	ELSC	Tu'i Malila	Bathymodiolus/Ifremeria	Mussel pot	Gollner et al. 2011	B25E1	GQ926001
S. brevispina	ELSC	Tu'i Malila	Bathymodiolus/Ifremeria	Mussel pot	Gollner et al. 2011	B25	GQ926000
S. brevispina	ELSC	Tu'i Malila	Bathymodiolus/Ifremeria	Mussel pot	Gollner et al. 2011	B24E	GQ925999
S. brevispina	ELSC	Tu'i Malila	Bathymodiolus/Ifremeria	Mussel pot	Gollner et al. 2011	B24	GQ925998
S. brevispina	ELSC	Tu'i Malila	Bathymodiolus/Ifremeria	Mussel pot	Gollner et al. 2011	B23	GQ925997
S. brevispina	ELSC	Tu'i Malila	Bathymodiolus/Ifremeria	Mussel pot	Gollner et al. 2011	B22	GQ925996
S. brevispina	ELSC	Tu'i Malila	Bathymodiolus/Ifremeria	Mussel pot	Gollner et al. 2011	B21	GQ925995
S. brevispina	ELSC	Tu'i Malila	Bathymodiolus/Ifremeria	Mussel pot	Gollner et al. 2011	B19	GQ925994
S. brevispina	ELSC	Tu'i Malila	Bathymodiolus/Ifremeria	Mussel pot	Gollner et al. 2011	B18	GQ925993
S. brevispina	ELSC	Tu'i Malila	Bathymodiolus/Ifremeria	Mussel pot	Gollner et al. 2011	B17	GQ925992
S. brevispina	ELSC	Tu'i Malila	Bathymodiolus/Ifremeria	Mussel pot	Gollner et al. 2011	B16	GQ925991
S. brevispina	ELSC	Tu'i Malila	Bathymodiolus/Ifremeria	Mussel pot	Gollner et al. 2011	B15	GQ925990
S. brevispina	ELSC	Tu'i Malila	Bathymodiolus/Ifremeria	Mussel pot	Gollner et al. 2011	B14	GQ925989
S. brevispina	ELSC	Tu'i Malila	Bathymodiolus/Ifremeria	Mussel pot	Gollner et al. 2011	B13	GQ925988
S. brevispina	ELSC	Tu'i Malila	Bathymodiolus/Ifremeria	Mussel pot	Gollner et al. 2011	B12	GQ925987
S. brevispina	ELSC	Tu'i Malila	Bathymodiolus/Ifremeria	Mussel pot	Gollner et al. 2011	B11	GQ925986
S. brevispina	ELSC	Tu'i Malila	Bathymodiolus/Ifremeria	Mussel pot	Gollner et al. 2011	B10	GQ925985
S. brevispina	ELSC	Tu'i Malila	Bathymodiolus/Ifremeria	Mussel pot	Gollner et al. 2011	B9	GQ925983
S. brevispina	ELSC	Tu'i Malila	Bathymodiolus/Ifremeria	Mussel pot	Gollner et al. 2011	B8E	GQ925982
S. brevispina	ELSC	Tu'i Malila	Bathymodiolus/Ifremeria	Mussel pot	Gollner et al. 2011	B8	GQ925981
S. brevispina	ELSC	Tu'i Malila	Bathymodiolus/Ifremeria	Mussel pot	Gollner et al. 2011	B7	GQ925980
S. brevispina	ELSC	Kilo Moana	Bathymodiolus/Ifremeria	Mussel pot	Gollner et al. 2011	B6	GQ925979
S. brevispina	ELSC	Kilo Moana	Bathymodiolus/Ifremeria	Mussel pot	Gollner et al. 2011	B5	GQ925978
S. brevispina	ELSC	Kilo Moana	Bathymodiolus/Ifremeria	Mussel pot	Gollner et al. 2011	B4	GQ925977
S. brevispina	ELSC	Kilo Moana	Bathymodiolus/Ifremeria	Mussel pot	Gollner et al. 2011	B3E	GQ925976
S. brevispina	ELSC	Kilo Moana	Bathymodiolus/Ifremeria	Mussel pot	Gollner et al. 2011	B3	GQ925975
S. brevispina	ELSC	Kilo Moana	Bathymodiolus/Ifremeria	Mussel pot	Gollner et al. 2011	B2	GQ925974
S. brevispina	ELSC	Kilo Moana	Bathymodiolus/Ifremeria	Mussel pot	Gollner et al. 2011	B1E	GQ925973
S. brevispina	ELSC	Kilo Moana	Bathymodiolus/Ifremeria	Mussel pot	Gollner et al. 2011	B1	GQ925972
S. hispidulus	EPR	Marker_28	Tevnia	slurp gun	Gollner et al. 2011	S1291	GQ926174
S. hispidulus	EPR	Marker_28	Tevnia	slurp gun	Gollner et al. 2011	S129	GQ926173
S. hispidulus	EPR	Marker_28	Tevnia	slurp gun	Gollner et al. 2011	S128	GQ926172
S. hispidulus	EPR	Marker_28	Tevnia	slurp gun	Gollner et al. 2011	S127	GQ926171
S. hispidulus	EPR	Marker_28	Tevnia	slurp gun	Gollner et al. 2011	S126	GQ926170
S. hispidulus	EPR	Marker_28	Tevnia	slurp gun	Gollner et al. 2011	S125	GQ926169
S. hispidulus	EPR	Tica	Tevnia/Alvinella	slurp gun	Gollner et al. 2011	S123	GQ926168
S. hispidulus	EPR	Tica	Tevnia/Alvinella	slurp gun	Gollner et al. 2011	S122	GQ926167
S. hispidulus	EPR	Tica	Tevnia/Alvinella	slurp gun	Gollner et al. 2011	S121	GQ926166
S. hispidulus	EPR	Marker_28	Tevnia	slurp gun	Gollner et al. 2011	S120	GQ926165
S. hispidulus	EPR	Marker_28	Tevnia	slurp gun	Gollner et al. 2011	S119	GQ926164
S. hispidulus	EPR	Bio 9	Alvinella	slurp gun	Gollner et al. 2011	S118	GQ926163
S. hispidulus	EPR	Bio 9	Alvinella	slurp gun	Gollner et al. 2011	S117	GQ926162
S. hispidulus	EPR	Bio 9	Alvinella	slurp gun	Gollner et al. 2011	S116	GQ926161
S. hispidulus	EPR	Bio 9	Alvinella	slurp gun	Gollner et al. 2011	S115	GQ926160
S. hispidulus	EPR	Bio 9	Alvinella	slurp gun	Gollner et al. 2011	S114	GQ926159
S. hispidulus	EPR	Bio 9	Alvinella	slurp gun	Gollner et al. 2011	S113	GQ926158
S. hispidulus	EPR	Bio 9	Alvinella	slurp gun	Gollner et al. 2011	S111	GQ926156
S. hispidulus	EPR	Bio 9	Alvinella	slurp gun	Gollner et al. 2011	S110	GQ926155
S. hispidulus	EPR	Bio 9	Alvinella	slurp gun	Gollner et al. 2011	S109	GQ926154
S. hispidulus	EPR	Bio 9	Alvinella	slurp gun	Gollner et al. 2011	S108	GQ926153
S. hispidulus	EPR	Bio 9	Alvinella	slurp gun	Gollner et al. 2011	S107	GQ926152
S. hispidulus	EPR	Bio 9	Alvinella	slurp gun	Gollner et al. 2011	S106	GQ926151
S. hispidulus	EPR	Bio 9	Alvinella	slurp gun	Gollner et al. 2011	S105	GQ926150
S. hispidulus	EPR	Bio 9	Alvinella	slurp gun	Gollner et al. 2011	S104	GQ926149
S. hispidulus	EPR	Bio 9	Alvinella	slurp gun	Gollner et al. 2011	S103	GQ926148
S. hispidulus	EPR	Bio 9	Alvinella	slurp gun	Gollner et al. 2011	S102	GQ926147
S. hispidulus	EPR	Bio 9	Alvinella	slurp gun	Gollner et al. 2011	S101	GQ926146
S. hispidulus	EPR	Bio 9	Alvinella	slurp gun	Gollner et al. 2011	S100	GQ926145
S. hispidulus	EPR	Bio 9	Alvinella	slurp gun	Gollner et al. 2011	S99	GQ926144
S. hispidulus	EPR	Bio 9	Alvinella	slurp gun	Gollner et al. 2011	S98	GQ926143
S. hispidulus	EPR	Bio 9	Alvinella	slurp gun	Gollner et al. 2011	S97	GQ926142
S. hispidulus	EPR	Bio 9	Alvinella	slurp gun	Gollner et al. 2011	S96	GQ926141
S. hispidulus	EPR	Bio 9	Alvinella	slurp gun	Gollner et al. 2011	S95	GQ926140
S. hispidulus	EPR	Bio 9	Alvinella	slurp gun	Gollner et al. 2011	S94	GQ926139
S. hispidulus	EPR	Marker_28	Tevnia	slurp gun	Gollner et al. 2011	S93	GQ926138
S. hispidulus	EPR	Marker_28	Tevnia	slurp gun	Gollner et al. 2011	S92	GQ926137
S. hispidulus	EPR	Marker_28	Tevnia	slurp gun	Gollner et al. 2011	S91	GQ926136
S. hispidulus	EPR	Marker_28	Tevnia	slurp gun	Gollner et al. 2011	S90	GQ926135
S. hispidulus	EPR	Marker_28	Tevnia	slurp gun	Gollner et al. 2011	S89	GQ926134
S. hispidulus	EPR	Marker_28	Tevnia	slurp gun	Gollner et al. 2011	S88	GQ926133
S. hispidulus	EPR	Tica	Tevnia/Alvinella	slurp gun	Gollner et al. 2011	S86	GQ926132
S. hispidulus	EPR	Tica	Tevnia/Alvinella	slurp gun	Gollner et al. 2011	S85	GQ926131
S. hispidulus	EPR	Tica	Tevnia/Alvinella	slurp gun	Gollner et al. 2011	S83II	GQ926130
S. hispidulus	EPR	Tica	Tevnia/Alvinella	slurp gun	Gollner et al. 2011	S82	GQ926129
S. hispidulus	EPR	Bio 9	Alvinella	slurp gun	Gollner et al. 2011	S81	GQ926128
S. hispidulus	EPR	Bio 9	Alvinella	slurp gun	Gollner et al. 2011	S80	GQ926127
S. hispidulus	EPR	Bio 9	Alvinella	slurp gun	Gollner et al. 2011	S79	GQ926126
S. hispidulus	EPR	Bio 9	Alvinella	slurp gun	Gollner et al. 2011	S78	GQ926125
S. hispidulus	EPR	Bio 9	Alvinella	slurp gun	Gollner et al. 2011	S77	GQ926124
S. hispidulus	EPR	V-Vent	Alvinella	slurp gun	Gollner et al. 2011	S75	GQ926122
S. hispidulus	EPR	V-Vent	Alvinella	slurp gun	Gollner et al. 2011	S74	GQ926121
S. hispidulus	EPR	V-Vent	Alvinella	slurp gun	Gollner et al. 2011	S72II	GQ926119
S. hispidulus	EPR	V-Vent	Alvinella	slurp gun	Gollner et al. 2011	S71	GQ926118
S. hispidulus	EPR	Marker_28	Tevnia	slurp gun	Gollner et al. 2011	S69	GQ926117
S. hispidulus	EPR	Marker_28	Tevnia	slurp gun	Gollner et al. 2011	S68	GQ926116
S. hispidulus	EPR	V-Vent	Alvinella	slurp gun	Gollner et al. 2011	S67	GQ926115
S. hispidulus	EPR	V-Vent	Alvinella	slurp gun	Gollner et al. 2011	S136	GQ926114
S. hispidulus	EPR	V-Vent	Alvinella	slurp gun	Gollner et al. 2011	S135	GQ926113
S. hispidulus	EPR	Bio 9	Alvinella	slurp gun	Gollner et al. 2011	S134II	GQ926112
S. hispidulus	EPR	Bio 9	Alvinella	slurp gun	Gollner et al. 2011	S134	GQ926111
S. hispidulus	EPR	V-Vent	Alvinella	slurp gun	Gollner et al. 2011	S133	GQ926110
S. hispidulus	EPR	V-Vent	Alvinella	slurp gun	Gollner et al. 2011	S132II	GQ926109
S. hispidulus	EPR	V-Vent	Alvinella	slurp gun	Gollner et al. 2011	S132	GQ926108
S. hispidulus	EPR	V-Vent	Alvinella	slurp gun	Gollner et al. 2011	S131II	GQ926107
S. hispidulus	EPR	V-Vent	Alvinella	slurp gun	Gollner et al. 2011	S131	GQ926106
S. hispidulus	Guaymas Basin	Rebeccas Roost	Rifitia	slurp gun	Gollner et al. 2011	S137	GQ925970
S. hispidulus	EPR	Bio 9	Alvinella	slurp gun	Gollner et al. 2011	S52	GQ925969
S. hispidulus	EPR	V-Vent	Alvinella	slurp gun	Gollner et al. 2011	S42M42	GQ925968
S. hispidulus	EPR	V-Vent	Alvinella	slurp gun	Gollner et al. 2011	S23M42	GQ925967
S. hispidulus	EPR	V-Vent	Alvinella	slurp gun	Gollner et al. 2011	S22M42	GQ925966
S. hispidulus	EPR	V-Vent	Alvinella	slurp gun	Gollner et al. 2011	S21M42	GQ925965
S. hispidulus	EPR	V-Vent	Alvinella	slurp gun	Gollner et al. 2011	S20M42	GQ925964
S. hispidulus	EPR	V-Vent	Alvinella	slurp gun	Gollner et al. 2011	S19M42	GQ925963
S. hispidulus	EPR	V-Vent	Alvinella	slurp gun	Gollner et al. 2011	S18M42	GQ925962
S. hispidulus	EPR	V-Vent	Alvinella	slurp gun	Gollner et al. 2011	S13M42	GQ925961
S. hispidulus	EPR	V-Vent	Alvinella	slurp gun	Gollner et al. 2011	S12M42	GQ925960
S. hispidulus	EPR	V-Vent	Alvinella	slurp gun	Gollner et al. 2011	S7M42	GQ925959
S. hispidulus	EPR	V-Vent	Alvinella	slurp gun	Gollner et al. 2011	S1	GQ925958
S. hispidulus	EPR	V-Vent	Alvinella	slurp gun	Gollner et al. 2011	S2	GQ925957
S. hispidulus	EPR	V-Vent	Alvinella	slurp gun	Gollner et al. 2011	S3	GQ925956
S. hispidulus	EPR	V-Vent	Alvinella	slurp gun	Gollner et al. 2011	S4	GQ925955
S. hispidulus	EPR	V-Vent	Alvinella	slurp gun	Gollner et al. 2011	S5	GQ925954
S. lauensis	ELSC	Kilo Moana	Bathymodiolus/Ifremeria	Mussel pot	Gollner et al. 2011	L98	KX714907
S. lauensis	ELSC	Kilo Moana	Bathymodiolus/Ifremeria	Mussel pot	Gollner et al. 2011	L99	KX714908
S. lauensis	ELSC	Kilo Moana	Bathymodiolus/Ifremeria	Mussel pot	Gollner et al. 2011	L73	GQ926099
S. lauensis	ELSC	Kilo Moana	Bathymodiolus/Ifremeria	Mussel pot	Gollner et al. 2011	L72	GQ926098
S. lauensis	ELSC	Kilo Moana	Bathymodiolus/Ifremeria	Mussel pot	Gollner et al. 2011	L71	GQ926097
S. lauensis	ELSC	Kilo Moana	Bathymodiolus/Ifremeria	Mussel pot	Gollner et al. 2011	L70	GQ926096
S. lauensis	ELSC	Kilo Moana	Bathymodiolus/Ifremeria	Mussel pot	Gollner et al. 2011	L69	GQ926095
S. pectinatus	MAR	Snake Pit	Rimicaris exoculata	na	Gollner et al. 2016	PL5-SP-P56	KX714897
S. pectinatus	MAR	Snake Pit	Rimicaris exoculata	na	Gollner et al. 2016	PL5-SP-P57	KX714873
S. pectinatus	MAR	Snake Pit	Rimicaris exoculata	na	Gollner et al. 2016	PL5-SP-P58	KX714898
S. pectinatus	MAR	Snake Pit	Rimicaris exoculata	na	Gollner et al. 2016	PL5-SP-P59	KX714899
S. pectinatus	MAR	Snake Pit	Rimicaris exoculata	na	Gollner et al. 2016	PL5-SP-P60	KX714896
S. pectinatus	MAR	Snake Pit	Rimicaris exoculata	na	Gollner et al. 2016	PL5-SP-P61	KX714872
S. pectinatus	MAR	Snake Pit	Rimicaris exoculata	na	Gollner et al. 2016	PL5-SP-P62	KX714900
S. pectinatus	MAR	Snake Pit	Rimicaris exoculata	na	Gollner et al. 2016	PL5-SP-P64	KX714895
S. pectinatus	MAR	Snake Pit	Rimicaris exoculata	na	Gollner et al. 2016	PL5-SP-P65	KX714876
S. pectinatus	MAR	Snake Pit	Rimicaris exoculata	na	Gollner et al. 2016	PL5-SP-P66	KX714901
S. pectinatus	MAR	Snake Pit	Rimicaris exoculata	na	Gollner et al. 2016	PL5-SP-P67	KX714894
S. pectinatus	MAR	Snake Pit	Rimicaris exoculata	na	Gollner et al. 2016	PL5-SP-P69	KX714893
S. pectinatus	MAR	Snake Pit	Rimicaris exoculata	na	Gollner et al. 2016	PL5-SP-P72	KX714892
S. pectinatus	MAR	Snake Pit	Rimicaris exoculata	na	Gollner et al. 2016	PL5-SP-P73	KX714891
S. pectinatus	MAR	Snake Pit	Rimicaris exoculata	na	Gollner et al. 2016	PL5-SP-P74	KX714902
S. pectinatus	MAR	TAG	Rimicaris exoculata	na	Gollner et al. 2016	PL12-TAG-P76	KX714890
S. pectinatus	MAR	TAG	Rimicaris exoculata	na	Gollner et al. 2016	PL12-TAG-P77	KX714889
S. pectinatus	MAR	TAG	Rimicaris exoculata	na	Gollner et al. 2016	PL12-TAG-P78	KX714875
S. pectinatus	MAR	TAG	Rimicaris exoculata	na	Gollner et al. 2016	PL12-TAG-P80	KX714888
S. pectinatus	MAR	TAG	Rimicaris exoculata	na	Gollner et al. 2016	PL12-TAG-P81	KX714887
S. pectinatus	MAR	TAG	Rimicaris exoculata	na	Gollner et al. 2016	PL12-TAG-P82	KX714886
S. pectinatus	MAR	TAG	Rimicaris exoculata	na	Gollner et al. 2016	PL12-TAG-P83	KX714885
S. pectinatus	MAR	TAG	Rimicaris exoculata	na	Gollner et al. 2016	PL12-TAG-P84	KX714884
S. pectinatus	MAR	TAG	Rimicaris exoculata	na	Gollner et al. 2016	PL12-TAG-P85	KX714903
S. pectinatus	MAR	TAG	Rimicaris exoculata	na	Gollner et al. 2016	PL12-TAG-P86	KX714904
S. pectinatus	MAR	TAG	Rimicaris exoculata	na	Gollner et al. 2016	PL12-TAG-P87	KX714883
S. pectinatus	MAR	TAG	Rimicaris exoculata	na	Gollner et al. 2016	PL12-TAG-P89	KX714882
S. pectinatus	MAR	TAG	Rimicaris exoculata	na	Gollner et al. 2016	PL12-TAG-P90	KX714881
S. pectinatus	MAR	TAG	Rimicaris exoculata	na	Gollner et al. 2016	PL12-TAG-P91	KX714880
S. pectinatus	MAR	TAG	Rimicaris exoculata	na	Gollner et al. 2016	PL12-TAG-P92	KX714905
S. pectinatus	MAR	TAG	Rimicaris exoculata	na	Gollner et al. 2016	PL12-TAG-P93	KX714879
S. pectinatus	MAR	TAG	Rimicaris exoculata	na	Gollner et al. 2016	PL12-TAG-P94	KX714878
S. pectinatus	MAR	TAG	Rimicaris exoculata	na	Gollner et al. 2016	PL12-TAG-P95	KX714906
S. senckenbergi	Okinawa Trough	Sakai	Shinkaia crosnieri	Slurp gun	Watanabe et al. 2019	Di_H1860_5	MT934837
S. senckenbergi	Okinawa Trough	Sakai	Shinkaia crosnieri	Slurp gun	Watanabe et al. 2019	Di_H1860_9	MT934838
S. senckenbergi	Okinawa Trough	Sakai	Shinkaia crosnieri	Slurp gun	Watanabe et al. 2019	Di_H1860_6	MT934839
S. senokuchiae	IB	Myojin-sho	Paralvinella	Slurp gun	Watanabe et al. 2019	St_H1518CO4_1F	MT934831
S. senokuchiae	IBM-Arc	Myojin-sho	Paralvinella	Slurp gun	Watanabe et al. 2019	St_H1518CO4_3F	MT934832
S. senokuchiae	IBM-Arc	Myojin-sho	Paralvinella	Slurp gun	Watanabe et al. 2019	St_H1518CO3_7M	MT934833
S. senokuchiae	IBM-Arc	Bayonnaise	Paralvinella	Slurp gun	Watanabe et al. 2019	St_H1647CO3_1F	MT934834
S. senokuchiae	IBM-Arc	Bayonnaise	Paralvinella	Slurp gun	Watanabe et al. 2019	St_H1647CO3_2F	MT934835
S. senokuchiae	IBM-Arc	Bayonnaise	Paralvinella	Slurp gun	Watanabe et al. 2019	St_H1647CO3_3F	MT934836
S. sp. nov. 1	CIR	Karei	Rimicaris	na	Gollner et al. 2016	I13_12	KX714856
S. sp. nov. 1	CIR	Karei	Rimicaris	na	Gollner et al. 2016	I13_27	KX714867
S. sp. nov. 1	CIR	Karei	Rimicaris	na	Gollner et al. 2016	I13_25	KX714857
S. sp. nov. 1	CIR	Karei	Rimicaris	na	Gollner et al. 2016	I13_28	KX714864
S. sp. nov. 1	CIR	Karei	Rimicaris	na	Gollner et al. 2016	I13_29	KX714868
S. sp. nov. 1	CIR	Karei	Rimicaris	na	Gollner et al. 2016	I13_30	KX714858
S. sp. nov. 1	CIR	Karei	Rimicaris	na	Gollner et al. 2016	I13_31	KX714865
S. sp. nov. 1	CIR	Karei	Rimicaris	na	Gollner et al. 2016	I13_37	KX714866
S. sp. nov. 1	CIR	Karei	Rimicaris	na	Gollner et al. 2016	I13_39	KX714869
S. sp. nov. 1	CIR	Karei	Rimicaris	na	Gollner et al. 2016	I13_40	KX714859
S. sp. nov. 1	CIR	Karei	Rimicaris	na	Gollner et al. 2016	I13_41	KX714863
S. sp. nov. 1	CIR	Karei	Rimicaris	na	Gollner et al. 2016	I13_42	KX714862
S. sp. nov. 1	CIR	Karei	Rimicaris	na	Gollner et al. 2016	I13_43	KX714854
S. sp. nov. 1	CIR	Karei	Rimicaris	na	Gollner et al. 2016	I13_44	KX714855
S. sp. nov. 1	CIR	Karei	Rimicaris	na	Gollner et al. 2016	I13_46	KX714870
S. sp. nov. 1	CIR	Karei	Rimicaris	na	Gollner et al. 2016	I13_48	KX714861
S. sp. nov. 1	CIR	Karei	Rimicaris	na	Gollner et al. 2016	I13_50	KX714860
S. sp.nov. 2	CIR	Karei	Rimicaris	na	Gollner et al. 2016	I13_26	KX714850
S. sp.nov. 2	CIR	Karei	Rimicaris	na	Gollner et al. 2016	I13_23	KX714852
S. sp.nov. 2	CIR	Karei	Rimicaris	na	Gollner et al. 2016	I13_32	KX714853
S. sp.nov. 2	CIR	Karei	Rimicaris	na	Gollner et al. 2016	I13_52	KX714851
Stygiopontius aff. lauensis 1	North Fiji	Phoenix	Alviniconcha	Slurp gun	This study	NF_Phoenix_41	OQ693351
Stygiopontius aff. lauensis 1	North Fiji	Phoenix	Alviniconcha	Slurp gun	This study	NF_Phoenix_18	OQ693352
Stygiopontius aff. lauensis 1	North Fiji	Phoenix	Alviniconcha	Slurp gun	This study	NF_Phoenix_17	OQ693353
Stygiopontius aff. lauensis 1	North Fiji	Phoenix	Alviniconcha	Slurp gun	This study	NF_Phoenix_49	OQ693354
Stygiopontius aff. lauensis 1	North Fiji	Phoenix	Alviniconcha	Slurp gun	This study	NF_Phoenix_1	OQ693355
Stygiopontius aff. lauensis 1	North Fiji	Phoenix	Alviniconcha	Slurp gun	This study	NF_Phoenix_60	OQ693356
Stygiopontius aff. lauensis 1	North Fiji	Phoenix	Alviniconcha	Slurp gun	This study	NF_Phoenix_64	OQ693357
Stygiopontius aff. lauensis 1	North Fiji	Phoenix	Alviniconcha	Slurp gun	This study	NF_Phoenix_2	OQ693358
Stygiopontius aff. lauensis 1	North Fiji	Phoenix	Alviniconcha	Slurp gun	This study	NF_Phoenix_26	OQ693359
Stygiopontius aff. lauensis 1	North Fiji	Phoenix	Alviniconcha	Slurp gun	This study	NF_Phoenix_68	OQ693360
Stygiopontius aff. lauensis 1	North Fiji	Phoenix	Alviniconcha	Slurp gun	This study	NF_Phoenix_57	OQ693361
Stygiopontius aff. lauensis 1	North Fiji	Phoenix	Alviniconcha	Slurp gun	This study	NF_Phoenix_12	OQ693362
Stygiopontius aff. lauensis 1	North Fiji	Phoenix	Alviniconcha	Slurp gun	This study	NF_Phoenix_86	OQ693363
Stygiopontius aff. lauensis 1	North Fiji	Phoenix	Alviniconcha	Slurp gun	This study	NF_Phoenix_6	OQ693364
Stygiopontius aff. lauensis 1	North Fiji	Phoenix	Alviniconcha	Slurp gun	This study	NF_Phoenix_62	OQ693365
Stygiopontius aff. lauensis 1	North Fiji	Phoenix	Alviniconcha	Slurp gun	This study	NF_Phoenix_10	OQ693366
Stygiopontius aff. lauensis 1	North Fiji	Phoenix	Alviniconcha	Slurp gun	This study	NF_Phoenix_69	OQ693367
Stygiopontius aff. lauensis 1	North Fiji	Phoenix	Alviniconcha	Slurp gun	This study	NF_Phoenix_63	OQ693368
Stygiopontius aff. lauensis 1	North Fiji	Phoenix	Alviniconcha	Slurp gun	This study	NF_Phoenix_74	OQ693369
Stygiopontius aff. lauensis 1	North Fiji	Phoenix	Alviniconcha	Slurp gun	This study	NF_Phoenix_65	OQ693370
Stygiopontius aff. lauensis 1	North Fiji	Phoenix	Alviniconcha	Slurp gun	This study	NF_Phoenix_35	OQ693371
Stygiopontius aff. lauensis 1	North Fiji	Phoenix	Alviniconcha	Slurp gun	This study	NF_Phoenix_32	OQ693372
Stygiopontius aff. lauensis 1	North Fiji	Phoenix	Alviniconcha	Slurp gun	This study	NF_Phoenix_79	OQ693373
Stygiopontius aff. lauensis 1	North Fiji	Phoenix	Alviniconcha	Slurp gun	This study	NF_Phoenix_55	OQ693374
Stygiopontius aff. lauensis 1	North Fiji	Phoenix	Alviniconcha	Slurp gun	This study	NF_Phoenix_30	OQ693375
Stygiopontius aff. lauensis 1	North Fiji	Phoenix	Alviniconcha	Slurp gun	This study	NF_Phoenix_85	OQ693376
Stygiopontius aff. lauensis 1	North Fiji	Phoenix	Alviniconcha	Slurp gun	This study	NF_Phoenix_75	OQ693377
Stygiopontius aff. lauensis 1	North Fiji	Phoenix	Alviniconcha	Slurp gun	This study	NF_Phoenix_73	OQ693378
Stygiopontius aff. lauensis 1	North Fiji	Phoenix	Alviniconcha	Slurp gun	This study	NF_Phoenix_66	OQ693379
Stygiopontius aff. lauensis 1	North Fiji	Phoenix	Alviniconcha	Slurp gun	This study	NF_Phoenix_42	OQ693380
Stygiopontius aff. lauensis 1	North Fiji	Phoenix	Alviniconcha	Slurp gun	This study	NF_Phoenix_38	OQ693381
Stygiopontius aff. lauensis 1	North Fiji	Phoenix	Alviniconcha	Slurp gun	This study	NF_Phoenix_4	OQ693382
Stygiopontius aff. lauensis 1	North Fiji	Phoenix	Alviniconcha	Slurp gun	This study	NF_Phoenix_5	OQ693383
Stygiopontius aff. lauensis 1	North Fiji	Phoenix	Alviniconcha	Slurp gun	This study	NF_Phoenix_83	OQ693384
Stygiopontius aff. lauensis 1	North Fiji	Phoenix	Alviniconcha	Slurp gun	This study	NF_Phoenix_81	OQ693385
Stygiopontius aff. lauensis 1	North Fiji	Phoenix	Alviniconcha	Slurp gun	This study	NF_Phoenix_23	OQ693386
Stygiopontius aff. lauensis 1	North Fiji	Phoenix	Alviniconcha	Slurp gun	This study	NF_Phoenix_19	OQ693387
Stygiopontius aff. lauensis 1	North Fiji	Phoenix	Alviniconcha	Slurp gun	This study	NF_Phoenix_70	OQ693388
Stygiopontius aff. lauensis 1	North Fiji	Phoenix	Alviniconcha	Slurp gun	This study	NF_Phoenix_84	OQ693389
Stygiopontius aff. lauensis 1	North Fiji	Phoenix	Alviniconcha	Slurp gun	This study	NF_Phoenix_80	OQ693390
Stygiopontius aff. lauensis 1	North Fiji	Phoenix	Alviniconcha	Slurp gun	This study	NF_Phoenix_76	OQ693391
Stygiopontius aff. lauensis 1	North Fiji	Phoenix	Alviniconcha	Slurp gun	This study	NF_Phoenix_24	OQ693392
Stygiopontius aff. lauensis 1	North Fiji	Phoenix	Alviniconcha	Slurp gun	This study	NF_Phoenix_7	OQ693393
Stygiopontius aff. lauensis 1	North Fiji	Phoenix	Alviniconcha	Slurp gun	This study	NF_Phoenix_20	OQ693394
Stygiopontius aff. lauensis 1	North Fiji	Phoenix	Alviniconcha	Slurp gun	This study	NF_Phoenix_58	OQ693395
Stygiopontius aff. lauensis 1	North Fiji	Phoenix	Alviniconcha	Slurp gun	This study	NF_Phoenix_61	OQ693396
Stygiopontius aff. lauensis 1	North Fiji	Phoenix	Alviniconcha	Slurp gun	This study	NF_Phoenix_72	OQ693397
Stygiopontius aff. lauensis 1	North Fiji	Phoenix	Alviniconcha	Slurp gun	This study	NF_Phoenix_78	OQ693398
Stygiopontius aff. lauensis 1	North Fiji	Phoenix	Alviniconcha	Slurp gun	This study	NF_Phoenix_16	OQ693399
Stygiopontius aff. lauensis 1	North Fiji	Phoenix	Alviniconcha	Slurp gun	This study	NF_Phoenix_27	OQ693400
Stygiopontius aff. lauensis 1	North Fiji	Phoenix	Alviniconcha	Slurp gun	This study	NF_Phoenix_29	OQ693401
Stygiopontius aff. lauensis 1	North Fiji	Phoenix	Alviniconcha	Slurp gun	This study	NF_Phoenix_44	OQ693402
Stygiopontius aff. lauensis 1	North Fiji	Phoenix	Alviniconcha	Slurp gun	This study	NF_Phoenix_67	OQ693403
Stygiopontius aff. lauensis 1	North Fiji	Phoenix	Alviniconcha	Slurp gun	This study	NF_Phoenix_82	OQ693404
Stygiopontius aff. lauensis 1	North Fiji	Phoenix	Alviniconcha	Slurp gun	This study	NF_Phoenix_13	OQ693405
Stygiopontius aff. lauensis 1	North Fiji	Phoenix	Alviniconcha	Slurp gun	This study	NF_Phoenix_15	OQ693406
Stygiopontius aff. lauensis 1	North Fiji	Phoenix	Alviniconcha	Slurp gun	This study	NF_Phoenix_25	OQ693407
Stygiopontius aff. lauensis 1	North Fiji	Phoenix	Alviniconcha	Slurp gun	This study	NF_Phoenix_36	OQ693408
Stygiopontius aff. lauensis 1	North Fiji	Phoenix	Alviniconcha	Slurp gun	This study	NF_Phoenix_71	OQ693409
Stygiopontius aff. lauensis 1	North Fiji	Phoenix	Alviniconcha	Slurp gun	This study	NF_Phoenix_14	OQ693410
Stygiopontius aff. lauensis 1	North Fiji	Phoenix	Alviniconcha	Slurp gun	This study	NF_Phoenix_22	OQ693411
Stygiopontius aff. lauensis 1	North Fiji	Phoenix	Alviniconcha	Slurp gun	This study	NF_Phoenix_59	OQ693412
Stygiopontius aff. lauensis 2	Woodlark	La Scala	Alviniconcha	Slurp gun	This study	WL_La_Scala_60	OQ693413
Stygiopontius aff. lauensis 2	Woodlark	La Scala	Alviniconcha	Slurp gun	This study	WL_La_Scala_19	OQ693414
Stygiopontius aff. lauensis 2	Woodlark	La Scala	Alviniconcha	Slurp gun	This study	WL_La_Scala_38	OQ693415
Stygiopontius aff. lauensis 2	Woodlark	La Scala	Alviniconcha	Slurp gun	This study	WL_La_Scala_72	OQ693416
Stygiopontius aff. lauensis 2	Woodlark	La Scala	Alviniconcha	Slurp gun	This study	WL_La_Scala_44	OQ693417
Stygiopontius aff. lauensis 2	Woodlark	La Scala	Alviniconcha	Slurp gun	This study	WL_La_Scala_69	OQ693418
Stygiopontius aff. lauensis 2	Woodlark	La Scala	Alviniconcha	Slurp gun	This study	WL_La_Scala_91	OQ693419
Stygiopontius aff. lauensis 2	Woodlark	La Scala	Alviniconcha	Slurp gun	This study	WL_La_Scala_1	OQ693420
Stygiopontius aff. lauensis 2	Woodlark	La Scala	Alviniconcha	Slurp gun	This study	WL_La_Scala_92	OQ693421
Stygiopontius aff. lauensis 2	Woodlark	La Scala	Alviniconcha	Slurp gun	This study	WL_La_Scala_65	OQ693422
Stygiopontius aff. lauensis 2	Woodlark	La Scala	Alviniconcha	Slurp gun	This study	WL_La_Scala_6	OQ693423
Stygiopontius aff. lauensis 2	Woodlark	La Scala	Alviniconcha	Slurp gun	This study	WL_La_Scala_53	OQ693424
Stygiopontius aff. lauensis 2	Woodlark	La Scala	Alviniconcha	Slurp gun	This study	WL_La_Scala_54	OQ693425
Stygiopontius aff. lauensis 2	Woodlark	La Scala	Alviniconcha	Slurp gun	This study	WL_La_Scala_59	OQ693426
Stygiopontius aff. lauensis 2	Woodlark	La Scala	Alviniconcha	Slurp gun	This study	WL_La_Scala_71	OQ693427
Stygiopontius aff. lauensis 2	Woodlark	La Scala	Alviniconcha	Slurp gun	This study	WL_La_Scala_66	OQ693428
Stygiopontius aff. lauensis 2	Woodlark	La Scala	Alviniconcha	Slurp gun	This study	WL_La_Scala_95	OQ693429
Stygiopontius aff. lauensis 2	Woodlark	La Scala	Alviniconcha	Slurp gun	This study	WL_La_Scala_57	OQ693430
Stygiopontius aff. lauensis 2	Woodlark	La Scala	Alviniconcha	Slurp gun	This study	WL_La_Scala_84	OQ693431
Stygiopontius aff. lauensis 2	Woodlark	La Scala	Alviniconcha	Slurp gun	This study	WL_La_Scala_16	OQ693432
Stygiopontius aff. lauensis 2	Woodlark	La Scala	Alviniconcha	Slurp gun	This study	WL_La_Scala_62	OQ693433
Stygiopontius aff. lauensis 2	Woodlark	La Scala	Alviniconcha	Slurp gun	This study	SLWL_La_Scala_30	OQ693434
Stygiopontius aff. lauensis 2	Woodlark	La Scala	Alviniconcha	Slurp gun	This study	WL_La_Scala_68	OQ693435
Stygiopontius aff. lauensis 2	Woodlark	La Scala	Alviniconcha	Slurp gun	This study	WL_La_Scala_14	OQ693436
Stygiopontius aff. lauensis 2	Woodlark	La Scala	Alviniconcha	Slurp gun	This study	WL_La_Scala_33	OQ693437
Stygiopontius aff. lauensis 2	Woodlark	La Scala	Alviniconcha	Slurp gun	This study	WL_La_Scala_17	OQ693438
Stygiopontius aff. lauensis 2	Woodlark	La Scala	Alviniconcha	Slurp gun	This study	WL_La_Scala_81	OQ693439
Stygiopontius aff. lauensis 2	Woodlark	La Scala	Alviniconcha	Slurp gun	This study	WL_La_Scala_36	OQ693440
Stygiopontius aff. lauensis 2	Woodlark	La Scala	Alviniconcha	Slurp gun	This study	WL_La_Scala_18	OQ693441
Stygiopontius aff. lauensis 2	Woodlark	La Scala	Alviniconcha	Slurp gun	This study	WL_La_Scala_47	OQ693442
Stygiopontius aff. lauensis 2	Woodlark	La Scala	Alviniconcha	Slurp gun	This study	WL_La_Scala_78	OQ693443
Stygiopontius aff. lauensis 2	Woodlark	La Scala	Alviniconcha	Slurp gun	This study	WL_La_Scala_43	OQ693444
Stygiopontius aff. lauensis 2	Woodlark	La Scala	Alviniconcha	Slurp gun	This study	WL_La_Scala_35	OQ693445
Stygiopontius aff. lauensis 2	Woodlark	La Scala	Alviniconcha	Slurp gun	This study	WL_La_Scala_86	OQ693446
Stygiopontius aff. lauensis 2	Woodlark	La Scala	Alviniconcha	Slurp gun	This study	WL_La_Scala_80	OQ693447
Stygiopontius aff. lauensis 2	Woodlark	La Scala	Alviniconcha	Slurp gun	This study	WL_La_Scala_77	OQ693448
Stygiopontius aff. lauensis 2	Woodlark	La Scala	Alviniconcha	Slurp gun	This study	WL_La_Scala_73	OQ693449
Stygiopontius aff. lauensis 2	Woodlark	La Scala	Alviniconcha	Slurp gun	This study	WL_La_Scala_70	OQ693450
Stygiopontius aff. lauensis 2	Woodlark	La Scala	Alviniconcha	Slurp gun	This study	WL_La_Scala_64	OQ693451
Stygiopontius aff. lauensis 2	Woodlark	La Scala	Alviniconcha	Slurp gun	This study	WL_La_Scala_56	OQ693452
Stygiopontius aff. lauensis 2	Woodlark	La Scala	Alviniconcha	Slurp gun	This study	WL_La_Scala_75	OQ693453
Stygiopontius aff. lauensis 2	Woodlark	La Scala	Alviniconcha	Slurp gun	This study	WL_La_Scala_50	OQ693454
Stygiopontius aff. lauensis 2	Woodlark	La Scala	Alviniconcha	Slurp gun	This study	WL_La_Scala_42	OQ693455
Stygiopontius aff. lauensis 2	Woodlark	La Scala	Alviniconcha	Slurp gun	This study	WL_La_Scala_41	OQ693456
Stygiopontius aff. lauensis 2	Woodlark	La Scala	Alviniconcha	Slurp gun	This study	WL_La_Scala_37	OQ693457
Stygiopontius aff. lauensis 2	Woodlark	La Scala	Alviniconcha	Slurp gun	This study	SLWL_La_Scala_34	OQ693458
Stygiopontius aff. lauensis 2	Woodlark	La Scala	Alviniconcha	Slurp gun	This study	WL_La_Scala_29	OQ693459
Stygiopontius aff. lauensis 2	Woodlark	La Scala	Alviniconcha	Slurp gun	This study	SLWL_La_Scala_24	OQ693460
Stygiopontius aff. lauensis 2	Woodlark	La Scala	Alviniconcha	Slurp gun	This study	WL_La_Scala_55	OQ693461
Stygiopontius aff. lauensis 2	Woodlark	La Scala	Alviniconcha	Slurp gun	This study	WL_La_Scala_22	OQ693462
Stygiopontius aff. lauensis 2	Woodlark	La Scala	Alviniconcha	Slurp gun	This study	WL_La_Scala_87	OQ693463
Stygiopontius aff. lauensis 2	Woodlark	La Scala	Alviniconcha	Slurp gun	This study	WL_La_Scala_13	OQ693464
Stygiopontius aff. lauensis 2	Woodlark	La Scala	Alviniconcha	Slurp gun	This study	WL_La_Scala_8	OQ693465
Stygiopontius aff. lauensis 2	Woodlark	La Scala	Alviniconcha	Slurp gun	This study	WL_La_Scala_31	OQ693466
Stygiopontius aff. lauensis 2	Woodlark	La Scala	Alviniconcha	Slurp gun	This study	WL_La_Scala_48	OQ693467
Stygiopontius aff. lauensis 2	Woodlark	La Scala	Alviniconcha	Slurp gun	This study	WL_La_Scala_5	OQ693468
Stygiopontius aff. lauensis 2	Woodlark	La Scala	Alviniconcha	Slurp gun	This study	WL_La_Scala_26	OQ693469
Stygiopontius aff. lauensis 2	Woodlark	La Scala	Alviniconcha	Slurp gun	This study	WL_La_Scala_2	OQ693470
Stygiopontius aff. lauensis 2	Woodlark	La Scala	Alviniconcha	Slurp gun	This study	WL_La_Scala_23	OQ693471
Stygiopontius aff. lauensis 2	Woodlark	La Scala	Alviniconcha	Slurp gun	This study	WL_La_Scala_58	OQ693472
Stygiopontius aff. lauensis 2	Woodlark	La Scala	Alviniconcha	Slurp gun	This study	SLWL_La_Scala_7	OQ693473
Stygiopontius aff. lauensis 2	Woodlark	La Scala	Alviniconcha	Slurp gun	This study	WL_La_Scala_9	OQ693474
Stygiopontius aff. lauensis 2	Woodlark	La Scala	Alviniconcha	Slurp gun	This study	WL_La_Scala_10	OQ693475
Stygiopontius aff. lauensis 2	Woodlark	La Scala	Alviniconcha	Slurp gun	This study	SLWL_La_Scala_11	OQ693476
Stygiopontius aff. lauensis 2	Woodlark	La Scala	Alviniconcha	Slurp gun	This study	SLWL_La_Scala_12	OQ693477
Stygiopontius aff. lauensis 2	Woodlark	La Scala	Alviniconcha	Slurp gun	This study	SLWL_La_Scala_20	OQ693478
Stygiopontius aff. lauensis 2	Woodlark	La Scala	Alviniconcha	Slurp gun	This study	WL_La_Scala_21	OQ693479
Stygiopontius aff. lauensis 2	Woodlark	La Scala	Alviniconcha	Slurp gun	This study	WL_La_Scala_25	OQ693480
Stygiopontius aff. lauensis 2	Woodlark	La Scala	Alviniconcha	Slurp gun	This study	WL_La_Scala_28	OQ693481
Stygiopontius aff. lauensis 2	Woodlark	La Scala	Alviniconcha	Slurp gun	This study	WL_La_Scala_32	OQ693482
Stygiopontius aff. lauensis 2	Woodlark	La Scala	Alviniconcha	Slurp gun	This study	WL_La_Scala_40	OQ693483
Stygiopontius aff. lauensis 2	Woodlark	La Scala	Alviniconcha	Slurp gun	This study	WL_La_Scala_45	OQ693484
Stygiopontius aff. lauensis 2	Woodlark	La Scala	Alviniconcha	Slurp gun	This study	WL_La_Scala_46	OQ693485
Stygiopontius aff. lauensis 2	Woodlark	La Scala	Alviniconcha	Slurp gun	This study	WL_La_Scala_49	OQ693486
Stygiopontius aff. lauensis 2	Woodlark	La Scala	Alviniconcha	Slurp gun	This study	WL_La_Scala_52	OQ693487
Stygiopontius aff. lauensis 2	Woodlark	La Scala	Alviniconcha	Slurp gun	This study	WL_La_Scala_61	OQ693488
Stygiopontius aff. lauensis 2	Woodlark	La Scala	Alviniconcha	Slurp gun	This study	WL_La_Scala_67	OQ693489
Stygiopontius aff. lauensis 2	Woodlark	La Scala	Alviniconcha	Slurp gun	This study	WL_La_Scala_74	OQ693490
Stygiopontius aff. lauensis 2	Woodlark	La Scala	Alviniconcha	Slurp gun	This study	WL_La_Scala_79	OQ693491
Stygiopontius aff. lauensis 2	Woodlark	La Scala	Alviniconcha	Slurp gun	This study	WL_La_Scala_82	OQ693492
Stygiopontius aff. lauensis 2	Woodlark	La Scala	Alviniconcha	Slurp gun	This study	WL_La_Scala_83	OQ693493
Stygiopontius aff. lauensis 2	Woodlark	La Scala	Alviniconcha	Slurp gun	This study	WL_La_Scala_85	OQ693494
Stygiopontius aff. lauensis 2	Woodlark	La Scala	Alviniconcha	Slurp gun	This study	WL_La_Scala_90	OQ693495
Stygiopontius aff. lauensis 2	Woodlark	La Scala	Alviniconcha	Slurp gun	This study	WL_La_Scala_93	OQ693496
Stygiopontius aff. lauensis 2	Woodlark	La Scala	Alviniconcha	Slurp gun	This study	WL_La_Scala_94	OQ693497
Stygiopontius aff. lauensis 3	Manus	Pacmanus/Solwara8	Alviniconcha	Slurp gun	This study	Manus_Pm_Solwara8_10	OQ693498
Stygiopontius aff. lauensis 3	Manus	Pacmanus/Solwara8	Alviniconcha	Slurp gun	This study	Manus_Pm_Solwara8_14	OQ693499
Stygiopontius aff. lauensis 3	Manus	Pacmanus/Solwara8	Alviniconcha	Slurp gun	This study	Manus_Pm_Solwara8_23	OQ693500
Stygiopontius aff. lauensis 3	Manus	Pacmanus/Solwara8	Alviniconcha	Slurp gun	This study	Manus_Pm_Solwara8_22	OQ693501
Stygiopontius aff. lauensis 3	Manus	Pacmanus/Solwara8	Alviniconcha	Slurp gun	This study	Manus_Pm_Solwara8_16	OQ693502
Stygiopontius aff. lauensis 3	Manus	Pacmanus/Solwara8	Alviniconcha	Slurp gun	This study	Manus_Pm_Solwara8_4	OQ693503
Stygiopontius aff. lauensis 3	Manus	Pacmanus/Solwara8	Alviniconcha	Slurp gun	This study	Manus_Pm_Solwara8_28	OQ693504
Stygiopontius aff. lauensis 3	Manus	Pacmanus/Solwara8	Alviniconcha	Slurp gun	This study	Manus_Pm_Solwara8_26	OQ693505
Stygiopontius aff. lauensis 3	Manus	Pacmanus/Solwara8	Alviniconcha	Slurp gun	This study	Manus_Pm_Solwara8_12	OQ693506
Stygiopontius aff. lauensis 3	Manus	Pacmanus/Solwara8	Alviniconcha	Slurp gun	This study	Manus_Pm_Solwara8_1	OQ693507
Stygiopontius aff. lauensis 3	Manus	Pacmanus/Solwara8	Alviniconcha	Slurp gun	This study	Manus_Pm_Solwara8_42	OQ693508
Stygiopontius aff. lauensis 3	Manus	Pacmanus/Solwara8	Alviniconcha	Slurp gun	This study	Manus_Pm_Solwara8_43	OQ693509
Stygiopontius aff. lauensis 3	Manus	Pacmanus/Solwara8	Alviniconcha	Slurp gun	This study	Manus_Pm_Solwara8_34	OQ693510
Stygiopontius aff. lauensis 3	Manus	Pacmanus/Solwara8	Alviniconcha	Slurp gun	This study	Manus_Pm_Solwara8_41	OQ693511
Stygiopontius aff. lauensis 3	Manus	Pacmanus/Solwara8	Alviniconcha	Slurp gun	This study	Manus_Pm_Solwara8_31	OQ693512
Stygiopontius aff. lauensis 3	Manus	Pacmanus/Solwara8	Alviniconcha	Slurp gun	This study	Manus_Pm_Solwara8_46	OQ693513
Stygiopontius aff. lauensis 3	Manus	Pacmanus/Solwara8	Alviniconcha	Slurp gun	This study	Manus_Pm_Solwara8_33	OQ693514
Stygiopontius aff. lauensis 3	Manus	Pacmanus/Solwara8	Alviniconcha	Slurp gun	This study	Manus_Pm_Solwara8_27	OQ693515
Stygiopontius aff. lauensis 3	Manus	Pacmanus/Solwara8	Alviniconcha	Slurp gun	This study	Manus_Pm_Solwara8_19	OQ693516
Stygiopontius aff. lauensis 3	Manus	Pacmanus/Solwara8	Alviniconcha	Slurp gun	This study	Manus_Pm_Solwara8_32	OQ693517
Stygiopontius aff. lauensis 3	Manus	Pacmanus/Solwara8	Alviniconcha	Slurp gun	This study	Manus_Pm_Solwara8_25	OQ693518
Stygiopontius aff. lauensis 3	Manus	Pacmanus/Solwara8	Alviniconcha	Slurp gun	This study	Manus_Pm_Solwara8_5	OQ693519
Stygiopontius aff. lauensis 3	Manus	Pacmanus/Solwara8	Alviniconcha	Slurp gun	This study	Manus_Pm_Solwara8_2	OQ693520
Stygiopontius aff. lauensis 3	Manus	Pacmanus/Solwara8	Alviniconcha	Slurp gun	This study	Manus_Pm_Solwara8_8	OQ693521
Stygiopontius aff. lauensis 3	Manus	Pacmanus/Solwara8	Alviniconcha	Slurp gun	This study	Manus_Pm_Solwara8_9	OQ693522
Stygiopontius aff. lauensis 3	Manus	Pacmanus/Solwara8	Alviniconcha	Slurp gun	This study	Manus_Pm_Solwara8_11	OQ693523
Stygiopontius aff. lauensis 3	Manus	Pacmanus/Solwara8	Alviniconcha	Slurp gun	This study	Manus_Pm_Solwara8_13	OQ693524
Stygiopontius aff. lauensis 3	Manus	Pacmanus/Solwara8	Alviniconcha	Slurp gun	This study	Manus_Pm_Solwara8_15	OQ693525
Stygiopontius aff. lauensis 3	Manus	Pacmanus/Solwara8	Alviniconcha	Slurp gun	This study	Manus_Pm_Solwara8_30	OQ693526
Stygiopontius aff. lauensis 3	Manus	Pacmanus/Solwara8	Alviniconcha	Slurp gun	This study	Manus_Pm_Solwara8_35	OQ693527
Stygiopontius aff. lauensis 3	Manus	Pacmanus/Solwara8	Alviniconcha	Slurp gun	This study	Manus_Pm_Solwara8_7	OQ693528
Stygiopontius aff. lauensis 3	Manus	Pacmanus/Solwara8	Alviniconcha	Slurp gun	This study	Manus_Pm_Solwara8_17	OQ693529
Stygiopontius aff. lauensis 3	Manus	Pacmanus/Solwara8	Alviniconcha	Slurp gun	This study	Manus_Pm_Solwara8_18	OQ693530
Stygiopontius aff. lauensis 3	Manus	Pacmanus/Solwara8	Alviniconcha	Slurp gun	This study	Manus_Pm_Solwara8_36	OQ693531
Stygiopontius aff. lauensis 3	Manus	Pacmanus/Solwara8	Alviniconcha	Slurp gun	This study	Manus_Pm_Solwara8_29	OQ693532
Stygiopontius lauensis	Manus	ABE	Alviniconcha	Slurp gun	This study	LB_ABE_53	OQ693095
Stygiopontius lauensis	ELSC	ABE	Alviniconcha	Slurp gun	This study	LB_ABE_93	OQ693098
Stygiopontius lauensis	ELSC	ABE	Alviniconcha	Slurp gun	This study	SLLB_ABE_18	OQ693103
Stygiopontius lauensis	ELSC	ABE	Alviniconcha	Slurp gun	This study	LB_ABE_19	OQ693104
Stygiopontius lauensis	ELSC	ABE	Alviniconcha	Slurp gun	This study	LB_ABE_4	OQ693115
Stygiopontius lauensis	ELSC	ABE	Alviniconcha	Slurp gun	This study	LB_ABE_24	OQ693117
Stygiopontius lauensis	ELSC	ABE	Alviniconcha	Slurp gun	This study	LB_ABE_32	OQ693120
Stygiopontius lauensis	ELSC	ABE	Alviniconcha	Slurp gun	This study	LB_ABE_28	OQ693123
Stygiopontius lauensis	ELSC	ABE	Alviniconcha	Slurp gun	This study	LB_ABE_67	OQ693124
Stygiopontius lauensis	ELSC	ABE	Alviniconcha	Slurp gun	This study	LB_ABE_84	OQ693125
Stygiopontius lauensis	ELSC	ABE	Alviniconcha	Slurp gun	This study	LB_ABE_11	OQ693130
Stygiopontius lauensis	ELSC	ABE	Alviniconcha	Slurp gun	This study	LB_ABE_5	OQ693131
Stygiopontius lauensis	ELSC	ABE	Alviniconcha	Slurp gun	This study	LB_ABE_47	OQ693132
Stygiopontius lauensis	ELSC	ABE	Alviniconcha	Slurp gun	This study	LB_ABE_39	OQ693133
Stygiopontius lauensis	ELSC	ABE	Alviniconcha	Slurp gun	This study	LB_ABE_73	OQ693137
Stygiopontius lauensis	ELSC	ABE	Alviniconcha	Slurp gun	This study	LB_ABE_57	OQ693138
Stygiopontius lauensis	ELSC	ABE	Alviniconcha	Slurp gun	This study	LB_ABE_64	OQ693139
Stygiopontius lauensis	ELSC	ABE	Alviniconcha	Slurp gun	This study	LB_ABE_58	OQ693160
Stygiopontius lauensis	ELSC	ABE	Alviniconcha	Slurp gun	This study	LB_ABE_60	OQ693163
Stygiopontius lauensis	ELSC	ABE	Alviniconcha	Slurp gun	This study	LB_ABE_92	OQ693168
Stygiopontius lauensis	ELSC	ABE	Alviniconcha	Slurp gun	This study	LB_ABE_68	OQ693181
Stygiopontius lauensis	ELSC	ABE	Alviniconcha	Slurp gun	This study	LB_ABE_30	OQ693183
Stygiopontius lauensis	ELSC	ABE	Alviniconcha	Slurp gun	This study	LB_ABE_74	OQ693191
Stygiopontius lauensis	ELSC	ABE	Alviniconcha	Slurp gun	This study	LB_ABE_96	OQ693192
Stygiopontius lauensis	ELSC	ABE	Alviniconcha	Slurp gun	This study	LB_ABE_46	OQ693193
Stygiopontius lauensis	ELSC	ABE	Alviniconcha	Slurp gun	This study	LB_ABE_41	OQ693194
Stygiopontius lauensis	ELSC	ABE	Alviniconcha	Slurp gun	This study	LB_ABE_56	OQ693213
Stygiopontius lauensis	ELSC	ABE	Alviniconcha	Slurp gun	This study	LB_ABE_22	OQ693220
Stygiopontius lauensis	ELSC	ABE	Alviniconcha	Slurp gun	This study	LB_ABE_83	OQ693228
Stygiopontius lauensis	ELSC	ABE	Alviniconcha	Slurp gun	This study	LB_ABE_81	OQ693239
Stygiopontius lauensis	ELSC	ABE	Alviniconcha	Slurp gun	This study	LB_ABE_70	OQ693256
Stygiopontius lauensis	ELSC	ABE	Alviniconcha	Slurp gun	This study	LB_ABE_44	OQ693268
Stygiopontius lauensis	ELSC	ABE	Alviniconcha	Slurp gun	This study	LB_ABE_75	OQ693275
Stygiopontius lauensis	ELSC	ABE	Alviniconcha	Slurp gun	This study	LB_ABE_59	OQ693277
Stygiopontius lauensis	ELSC	ABE	Alviniconcha	Slurp gun	This study	LB_ABE_23	OQ693280
Stygiopontius lauensis	ELSC	ABE	Alviniconcha	Slurp gun	This study	LB_ABE_36	OQ693281
Stygiopontius lauensis	ELSC	ABE	Alviniconcha	Slurp gun	This study	LB_ABE_26	OQ693284
Stygiopontius lauensis	ELSC	ABE	Alviniconcha	Slurp gun	This study	LB_ABE_49	OQ693285
Stygiopontius lauensis	ELSC	ABE	Alviniconcha	Slurp gun	This study	LB_ABE_37	OQ693290
Stygiopontius lauensis	ELSC	ABE	Alviniconcha	Slurp gun	This study	LB_ABE_95	OQ693293
Stygiopontius lauensis	ELSC	ABE	Alviniconcha	Slurp gun	This study	LB_ABE_43	OQ693295
Stygiopontius lauensis	ELSC	ABE	Alviniconcha	Slurp gun	This study	LB_ABE_78	OQ693316
Stygiopontius lauensis	ELSC	ABE	Alviniconcha	Slurp gun	This study	LB_ABE_10	OQ693318
Stygiopontius lauensis	ELSC	ABE	Alviniconcha	Slurp gun	This study	LB_ABE_34	OQ693319
Stygiopontius lauensis	ELSC	ABE	Alviniconcha	Slurp gun	This study	LB_ABE_35	OQ693320
Stygiopontius lauensis	ELSC	ABE	Alviniconcha	Slurp gun	This study	LB_ABE_50	OQ693321
Stygiopontius lauensis	ELSC	ABE	Alviniconcha	Slurp gun	This study	LB_ABE_63	OQ693324
Stygiopontius lauensis	ELSC	ABE	Alviniconcha	Slurp gun	This study	LB_ABE_94	OQ693336
Stygiopontius lauensis	ELSC	ABE	Alviniconcha	Slurp gun	This study	LB_ABE_42	OQ693339
Stygiopontius lauensis	ELSC	ABE	Alviniconcha	Slurp gun	This study	LB_ABE_45	OQ693348
Stygiopontius lauensis	ELSC	ABE	Alviniconcha	Slurp gun	This study	LB_ABE_76	OQ693349
Stygiopontius lauensis	ELSC	ABE	Alviniconcha	Slurp gun	This study	LB_ABE_7	OQ693562
Stygiopontius lauensis	ELSC	ABE	Alviniconcha	Slurp gun	This study	LB_ABE_8	OQ693563
Stygiopontius lauensis	ELSC	ABE	Alviniconcha	Slurp gun	This study	LB_ABE_18	OQ693564
Stygiopontius lauensis	ELSC	ABE	Alviniconcha	Slurp gun	This study	LB_ABE_15	OQ693580
Stygiopontius lauensis	Futuna	Fatu Kapa	Alviniconcha	Slurp gun	This study	Futuna_Fatu_Kapa_25	OQ692991
Stygiopontius lauensis	Futuna	Fatu Kapa	Alviniconcha	Slurp gun	This study	Futuna_Fatu_Kapa_36	OQ692992
Stygiopontius lauensis	Futuna	Fatu Kapa	Alviniconcha	Slurp gun	This study	Futuna_Fatu_Kapa_58	OQ692993
Stygiopontius lauensis	Futuna	Fatu Kapa	Alviniconcha	Slurp gun	This study	Futuna_Fatu_Kapa_5	OQ692994
Stygiopontius lauensis	Futuna	Fatu Kapa	Alviniconcha	Slurp gun	This study	Futuna_Fatu_Kapa_11	OQ692995
Stygiopontius lauensis	Futuna	Fatu Kapa	Alviniconcha	Slurp gun	This study	Futuna_Fatu_Kapa_43	OQ692996
Stygiopontius lauensis	Futuna	Fatu Kapa	Alviniconcha	Slurp gun	This study	Futuna_Fatu_Kapa_24	OQ692997
Stygiopontius lauensis	Futuna	Fatu Kapa	Alviniconcha	Slurp gun	This study	Futuna_Fatu_Kapa_6	OQ692998
Stygiopontius lauensis	Futuna	Fatu Kapa	Alviniconcha	Slurp gun	This study	Futuna_Fatu_Kapa_94	OQ692999
Stygiopontius lauensis	Futuna	Fatu Kapa	Alviniconcha	Slurp gun	This study	Futuna_Fatu_Kapa_64	OQ693000
Stygiopontius lauensis	Futuna	Fatu Kapa	Alviniconcha	Slurp gun	This study	Futuna_Fatu_Kapa_73	OQ693001
Stygiopontius lauensis	Futuna	Fatu Kapa	Alviniconcha	Slurp gun	This study	Futuna_Fatu_Kapa_87	OQ693002
Stygiopontius lauensis	Futuna	Fatu Kapa	Alviniconcha	Slurp gun	This study	Futuna_Fatu_Kapa_37	OQ693003
Stygiopontius lauensis	Futuna	Fatu Kapa	Alviniconcha	Slurp gun	This study	Futuna_Fatu_Kapa_52	OQ693004
Stygiopontius lauensis	Futuna	Fatu Kapa	Alviniconcha	Slurp gun	This study	Futuna_Fatu_Kapa_74	OQ693005
Stygiopontius lauensis	Futuna	Fatu Kapa	Alviniconcha	Slurp gun	This study	Futuna_Fatu_Kapa_91	OQ693006
Stygiopontius lauensis	Futuna	Fatu Kapa	Alviniconcha	Slurp gun	This study	Futuna_Fatu_Kapa_28	OQ693007
Stygiopontius lauensis	Futuna	Fatu Kapa	Alviniconcha	Slurp gun	This study	Futuna_Fatu_Kapa_48	OQ693008
Stygiopontius lauensis	Futuna	Fatu Kapa	Alviniconcha	Slurp gun	This study	Futuna_Fatu_Kapa_19	OQ693009
Stygiopontius lauensis	Futuna	Fatu Kapa	Alviniconcha	Slurp gun	This study	Futuna_Fatu_Kapa_32	OQ693010
Stygiopontius lauensis	Futuna	Fatu Kapa	Alviniconcha	Slurp gun	This study	Futuna_Fatu_Kapa_10	OQ693011
Stygiopontius lauensis	Futuna	Fatu Kapa	Alviniconcha	Slurp gun	This study	Futuna_Fatu_Kapa_35	OQ693012
Stygiopontius lauensis	Futuna	Fatu Kapa	Alviniconcha	Slurp gun	This study	Futuna_Fatu_Kapa_65	OQ693013
Stygiopontius lauensis	Futuna	Fatu Kapa	Alviniconcha	Slurp gun	This study	Futuna_Fatu_Kapa_88	OQ693014
Stygiopontius lauensis	Futuna	Fatu Kapa	Alviniconcha	Slurp gun	This study	Futuna_Fatu_Kapa_95	OQ693015
Stygiopontius lauensis	Futuna	Fatu Kapa	Alviniconcha	Slurp gun	This study	Futuna_Fatu_Kapa_89	OQ693016
Stygiopontius lauensis	Futuna	Fatu Kapa	Alviniconcha	Slurp gun	This study	Futuna_Fatu_Kapa_23	OQ693017
Stygiopontius lauensis	Futuna	Fatu Kapa	Alviniconcha	Slurp gun	This study	Futuna_Fatu_Kapa_57	OQ693018
Stygiopontius lauensis	Futuna	Fatu Kapa	Alviniconcha	Slurp gun	This study	Futuna_Fatu_Kapa_67	OQ693019
Stygiopontius lauensis	Futuna	Fatu Kapa	Alviniconcha	Slurp gun	This study	Futuna_Fatu_Kapa_92	OQ693020
Stygiopontius lauensis	Futuna	Fatu Kapa	Alviniconcha	Slurp gun	This study	Futuna_Fatu_Kapa_15	OQ693021
Stygiopontius lauensis	Futuna	Fatu Kapa	Alviniconcha	Slurp gun	This study	Futuna_Fatu_Kapa_27	OQ693022
Stygiopontius lauensis	Futuna	Fatu Kapa	Alviniconcha	Slurp gun	This study	Futuna_Fatu_Kapa_68	OQ693023
Stygiopontius lauensis	Futuna	Fatu Kapa	Alviniconcha	Slurp gun	This study	Futuna_Fatu_Kapa_50	OQ693024
Stygiopontius lauensis	Futuna	Fatu Kapa	Alviniconcha	Slurp gun	This study	Futuna_Fatu_Kapa_53	OQ693025
Stygiopontius lauensis	Futuna	Fatu Kapa	Alviniconcha	Slurp gun	This study	Futuna_Fatu_Kapa_29	OQ693026
Stygiopontius lauensis	Futuna	Fatu Kapa	Alviniconcha	Slurp gun	This study	Futuna_Fatu_Kapa_72	OQ693027
Stygiopontius lauensis	Futuna	Fatu Kapa	Alviniconcha	Slurp gun	This study	Futuna_Fatu_Kapa_46	OQ693028
Stygiopontius lauensis	Futuna	Fatu Kapa	Alviniconcha	Slurp gun	This study	Futuna_Fatu_Kapa_16	OQ693029
Stygiopontius lauensis	Futuna	Fatu Kapa	Alviniconcha	Slurp gun	This study	Futuna_Fatu_Kapa_86	OQ693030
Stygiopontius lauensis	Futuna	Fatu Kapa	Alviniconcha	Slurp gun	This study	Futuna_Fatu_Kapa_90	OQ693031
Stygiopontius lauensis	Futuna	Fatu Kapa	Alviniconcha	Slurp gun	This study	Futuna_Fatu_Kapa_77	OQ693032
Stygiopontius lauensis	Futuna	Fatu Kapa	Alviniconcha	Slurp gun	This study	Futuna_Fatu_Kapa_49	OQ693034
Stygiopontius lauensis	Futuna	Fatu Kapa	Alviniconcha	Slurp gun	This study	Futuna_Fatu_Kapa_69	OQ693035
Stygiopontius lauensis	Futuna	Fatu Kapa	Alviniconcha	Slurp gun	This study	Futuna_Fatu_Kapa_3	OQ693036
Stygiopontius lauensis	Futuna	Fatu Kapa	Alviniconcha	Slurp gun	This study	Futuna_Fatu_Kapa_76	OQ693037
Stygiopontius lauensis	Futuna	Fatu Kapa	Alviniconcha	Slurp gun	This study	Futuna_Fatu_Kapa_75	OQ693047
Stygiopontius lauensis	Futuna	Fatu Kapa	Alviniconcha	Slurp gun	This study	Futuna_Fatu_Kapa_30	OQ693048
Stygiopontius lauensis	Futuna	Fatu Kapa	Alviniconcha	Slurp gun	This study	Futuna_Fatu_Kapa_42	OQ693049
Stygiopontius lauensis	Futuna	Fatu Kapa	Alviniconcha	Slurp gun	This study	Futuna_Fatu_Kapa_9	OQ693054
Stygiopontius lauensis	Futuna	Fatu Kapa	Alviniconcha	Slurp gun	This study	Futuna_Fatu_Kapa_93	OQ693055
Stygiopontius lauensis	Futuna	Fatu Kapa	Alviniconcha	Slurp gun	This study	Futuna_Fatu_Kapa_31	OQ693056
Stygiopontius lauensis	Futuna	Fatu Kapa	Alviniconcha	Slurp gun	This study	Futuna_Fatu_Kapa_41	OQ693061
Stygiopontius lauensis	Futuna	Fatu Kapa	Alviniconcha	Slurp gun	This study	Futuna_Fatu_Kapa_40	OQ693062
Stygiopontius lauensis	Futuna	Fatu Kapa	Alviniconcha	Slurp gun	This study	Futuna_Fatu_Kapa_56	OQ693063
Stygiopontius lauensis	Futuna	Fatu Kapa	Alviniconcha	Slurp gun	This study	Futuna_Fatu_Kapa_20	OQ693064
Stygiopontius lauensis	Futuna	Fatu Kapa	Alviniconcha	Slurp gun	This study	Futuna_Fatu_Kapa_71	OQ693065
Stygiopontius lauensis	Futuna	Fatu Kapa	Alviniconcha	Slurp gun	This study	Futuna_Fatu_Kapa_70	OQ693066
Stygiopontius lauensis	Futuna	Fatu Kapa	Alviniconcha	Slurp gun	This study	Futuna_Fatu_Kapa_60	OQ693067
Stygiopontius lauensis	Futuna	Fatu Kapa	Alviniconcha	Slurp gun	This study	Futuna_Fatu_Kapa_44	OQ693068
Stygiopontius lauensis	Futuna	Fatu Kapa	Alviniconcha	Slurp gun	This study	Futuna_Fatu_Kapa_80	OQ693070
Stygiopontius lauensis	Futuna	Fatu Kapa	Alviniconcha	Slurp gun	This study	Futuna_Fatu_Kapa_66	OQ693071
Stygiopontius lauensis	Futuna	Fatu Kapa	Alviniconcha	Slurp gun	This study	Futuna_Fatu_Kapa_12	OQ693072
Stygiopontius lauensis	Futuna	Fatu Kapa	Alviniconcha	Slurp gun	This study	Futuna_Fatu_Kapa_39	OQ693073
Stygiopontius lauensis	Futuna	Fatu Kapa	Alviniconcha	Slurp gun	This study	Futuna_Fatu_Kapa_47	OQ693074
Stygiopontius lauensis	Futuna	Fatu Kapa	Alviniconcha	Slurp gun	This study	Futuna_Fatu_Kapa_78	OQ693075
Stygiopontius lauensis	Futuna	Fatu Kapa	Alviniconcha	Slurp gun	This study	Futuna_Fatu_Kapa_21	OQ693076
Stygiopontius lauensis	Futuna	Fatu Kapa	Alviniconcha	Slurp gun	This study	Futuna_Fatu_Kapa_54	OQ693077
Stygiopontius lauensis	Futuna	Fatu Kapa	Alviniconcha	Slurp gun	This study	Futuna_Fatu_Kapa_34	OQ693078
Stygiopontius lauensis	Futuna	Fatu Kapa	Alviniconcha	Slurp gun	This study	Futuna_Fatu_Kapa_45	OQ693079
Stygiopontius lauensis	Futuna	Fatu Kapa	Alviniconcha	Slurp gun	This study	Futuna_Fatu_Kapa_63	OQ693080
Stygiopontius lauensis	Futuna	Fatu Kapa	Alviniconcha	Slurp gun	This study	Futuna_Fatu_Kapa_7	OQ693087
Stygiopontius lauensis	Futuna	Fatu Kapa	Alviniconcha	Slurp gun	This study	Futuna_Fatu_Kapa_51	OQ693088
Stygiopontius lauensis	Futuna	Fatu Kapa	Alviniconcha	Slurp gun	This study	Futuna_Fatu_Kapa_59	OQ693089
Stygiopontius lauensis	Futuna	Fatu Kapa	Alviniconcha	Slurp gun	This study	Futuna_Fatu_Kapa_61	OQ693091
Stygiopontius lauensis	Futuna	Fatu Kapa	Alviniconcha	Slurp gun	This study	Futuna_Fatu_Kapa_22	OQ693092
Stygiopontius lauensis	Futuna	Fatu Kapa	Alviniconcha	Slurp gun	This study	Futuna_Fatu_Kapa_17	OQ693105
Stygiopontius lauensis	ELSC	Kilo Moana	Alviniconcha	Slurp gun	This study	LB_Kilo_Moana_5	OQ693296
Stygiopontius lauensis	ELSC	Kilo Moana	Alviniconcha	Slurp gun	This study	LB_Kilo_Moana_4	OQ693303
Stygiopontius lauensis	ELSC	Kilo Moana	Alviniconcha	Slurp gun	This study	LB_Kilo_Moana_1	OQ693309
Stygiopontius lauensis	ELSC	Kilo Moana	Alviniconcha	Slurp gun	This study	LB_Kilo_Moana_7	OQ693335
Stygiopontius lauensis	ELSC	Kilo Moana	Alviniconcha	Slurp gun	This study	LB_Kilo_Moana_2	OQ693337
Stygiopontius lauensis	ELSC	Kilo Moana	Alviniconcha	Slurp gun	This study	LB_Kilo_Moana_6	OQ693338
Stygiopontius lauensis	ELSC	Kilo Moana	Alviniconcha	Slurp gun	This study	LB_Kilo_Moana_3	OQ693340
Stygiopontius lauensis	NLSC/MTJ	Mangatolo	Alviniconcha	Slurp gun	This study	LB_Mangatolo_54	OQ692990
Stygiopontius lauensis	NLSC/MTJ	Mangatolo	Alviniconcha	Slurp gun	This study	LB_Mangatolo_53	OQ693033
Stygiopontius lauensis	NLSC/MTJ	Mangatolo	Alviniconcha	Slurp gun	This study	LB_Mangatolo_76	OQ693038
Stygiopontius lauensis	NLSC/MTJ	Mangatolo	Alviniconcha	Slurp gun	This study	LB_Mangatolo_16	OQ693039
Stygiopontius lauensis	NLSC/MTJ	Mangatolo	Alviniconcha	Slurp gun	This study	LB_Mangatolo_43	OQ693040
Stygiopontius lauensis	NLSC/MTJ	Mangatolo	Alviniconcha	Slurp gun	This study	LB_Mangatolo_67	OQ693041
Stygiopontius lauensis	NLSC/MTJ	Mangatolo	Alviniconcha	Slurp gun	This study	LB_Mangatolo_66	OQ693042
Stygiopontius lauensis	NLSC/MTJ	Mangatolo	Alviniconcha	Slurp gun	This study	LB_Mangatolo_84	OQ693044
Stygiopontius lauensis	NLSC/MTJ	Mangatolo	Alviniconcha	Slurp gun	This study	LB_Mangatolo_21	OQ693045
Stygiopontius lauensis	NLSC/MTJ	Mangatolo	Alviniconcha	Slurp gun	This study	LB_Mangatolo_20	OQ693046
Stygiopontius lauensis	NLSC/MTJ	Mangatolo	Alviniconcha	Slurp gun	This study	LB_Mangatolo_83	OQ693050
Stygiopontius lauensis	NLSC/MTJ	Mangatolo	Alviniconcha	Slurp gun	This study	LB_Mangatolo_46	OQ693051
Stygiopontius lauensis	NLSC/MTJ	Mangatolo	Alviniconcha	Slurp gun	This study	LB_Mangatolo_32	OQ693053
Stygiopontius lauensis	NLSC/MTJ	Mangatolo	Alviniconcha	Slurp gun	This study	LB_Mangatolo_17	OQ693057
Stygiopontius lauensis	NLSC/MTJ	Mangatolo	Alviniconcha	Slurp gun	This study	LB_Mangatolo_30	OQ693058
Stygiopontius lauensis	NLSC/MTJ	Mangatolo	Alviniconcha	Slurp gun	This study	LB_Mangatolo_31	OQ693059
Stygiopontius lauensis	NLSC/MTJ	Mangatolo	Alviniconcha	Slurp gun	This study	LB_Mangatolo_36	OQ693060
Stygiopontius lauensis	NLSC/MTJ	Mangatolo	Alviniconcha	Slurp gun	This study	LB_Mangatolo_7	OQ693069
Stygiopontius lauensis	NLSC/MTJ	Mangatolo	Alviniconcha	Slurp gun	This study	LB_Mangatolo_3	OQ693081
Stygiopontius lauensis	NLSC/MTJ	Mangatolo	Alviniconcha	Slurp gun	This study	LB_Mangatolo_79	OQ693082
Stygiopontius lauensis	NLSC/MTJ	Mangatolo	Alviniconcha	Slurp gun	This study	LB_Mangatolo_37	OQ693083
Stygiopontius lauensis	NLSC/MTJ	Mangatolo	Alviniconcha	Slurp gun	This study	LB_Mangatolo_57	OQ693084
Stygiopontius lauensis	NLSC/MTJ	Mangatolo	Alviniconcha	Slurp gun	This study	LB_Mangatolo_15	OQ693085
Stygiopontius lauensis	NLSC/MTJ	Mangatolo	Alviniconcha	Slurp gun	This study	LB_Mangatolo_39	OQ693086
Stygiopontius lauensis	NLSC/MTJ	Mangatolo	Alviniconcha	Slurp gun	This study	LB_Mangatolo_33	OQ693090
Stygiopontius lauensis	NLSC/MTJ	Mangatolo	Alviniconcha	Slurp gun	This study	LB_Mangatolo_35	OQ693093
Stygiopontius lauensis	NLSC/MTJ	Mangatolo	Alviniconcha	Slurp gun	This study	LB_Mangatolo_78	OQ693094
Stygiopontius lauensis	NLSC/MTJ	Mangatolo	Alviniconcha	Slurp gun	This study	LB_Mangatolo_45	OQ693097
Stygiopontius lauensis	NLSC/MTJ	Mangatolo	Alviniconcha	Slurp gun	This study	LB_Mangatolo_65	OQ693099
Stygiopontius lauensis	NLSC/MTJ	Mangatolo	Alviniconcha	Slurp gun	This study	LB_Mangatolo_48	OQ693101
Stygiopontius lauensis	NLSC/MTJ	Mangatolo	Alviniconcha	Slurp gun	This study	LB_Mangatolo_63	OQ693102
Stygiopontius lauensis	NLSC/MTJ	Mangatolo	Alviniconcha	Slurp gun	This study	LB_Mangatolo_85	OQ693106
Stygiopontius lauensis	NLSC/MTJ	Mangatolo	Alviniconcha	Slurp gun	This study	LB_Mangatolo_73	OQ693107
Stygiopontius lauensis	NLSC/MTJ	Mangatolo	Alviniconcha	Slurp gun	This study	LB_Mangatolo_41	OQ693116
Stygiopontius lauensis	NLSC/MTJ	Mangatolo	Alviniconcha	Slurp gun	This study	LB_Mangatolo_62	OQ693118
Stygiopontius lauensis	NLSC/MTJ	Mangatolo	Alviniconcha	Slurp gun	This study	LB_Mangatolo_23	OQ693128
Stygiopontius lauensis	NLSC/MTJ	Mangatolo	Alviniconcha	Slurp gun	This study	LB_Mangatolo_25	OQ693129
Stygiopontius lauensis	NLSC/MTJ	Mangatolo	Alviniconcha	Slurp gun	This study	LB_Mangatolo_27	OQ693143
Stygiopontius lauensis	NLSC/MTJ	Mangatolo	Alviniconcha	Slurp gun	This study	LB_Mangatolo_22	OQ693148
Stygiopontius lauensis	NLSC/MTJ	Mangatolo	Alviniconcha	Slurp gun	This study	LB_Mangatolo_58	OQ693150
Stygiopontius lauensis	NLSC/MTJ	Mangatolo	Alviniconcha	Slurp gun	This study	LB_Mangatolo_89	OQ693159
Stygiopontius lauensis	NLSC/MTJ	Mangatolo	Alviniconcha	Slurp gun	This study	LB_Mangatolo_75	OQ693162
Stygiopontius lauensis	NLSC/MTJ	Mangatolo	Alviniconcha	Slurp gun	This study	LB_Mangatolo_52	OQ693171
Stygiopontius lauensis	NLSC/MTJ	Mangatolo	Alviniconcha	Slurp gun	This study	LB_Mangatolo_82	OQ693173
Stygiopontius lauensis	NLSC/MTJ	Mangatolo	Alviniconcha	Slurp gun	This study	LB_Mangatolo_9	OQ693175
Stygiopontius lauensis	NLSC/MTJ	Mangatolo	Alviniconcha	Slurp gun	This study	LB_Mangatolo_24	OQ693176
Stygiopontius lauensis	NLSC/MTJ	Mangatolo	Alviniconcha	Slurp gun	This study	LB_Mangatolo_13	OQ693177
Stygiopontius lauensis	NLSC/MTJ	Mangatolo	Alviniconcha	Slurp gun	This study	LB_Mangatolo_50	OQ693178
Stygiopontius lauensis	NLSC/MTJ	Mangatolo	Alviniconcha	Slurp gun	This study	LB_Mangatolo_38	OQ693180
Stygiopontius lauensis	NLSC/MTJ	Mangatolo	Alviniconcha	Slurp gun	This study	LB_Mangatolo_77	OQ693182
Stygiopontius lauensis	NLSC/MTJ	Mangatolo	Alviniconcha	Slurp gun	This study	LB_Mangatolo_71	OQ693187
Stygiopontius lauensis	NLSC/MTJ	Mangatolo	Alviniconcha	Slurp gun	This study	LB_Mangatolo_10	OQ693197
Stygiopontius lauensis	NLSC/MTJ	Mangatolo	Alviniconcha	Slurp gun	This study	LB_Mangatolo_95	OQ693201
Stygiopontius lauensis	NLSC/MTJ	Mangatolo	Alviniconcha	Slurp gun	This study	LB_Mangatolo_72	OQ693202
Stygiopontius lauensis	NLSC/MTJ	Mangatolo	Alviniconcha	Slurp gun	This study	LB_Mangatolo_29	OQ693204
Stygiopontius lauensis	NLSC/MTJ	Mangatolo	Alviniconcha	Slurp gun	This study	LB_Mangatolo_40	OQ693214
Stygiopontius lauensis	NLSC/MTJ	Mangatolo	Alviniconcha	Slurp gun	This study	LB_Mangatolo_34	OQ693223
Stygiopontius lauensis	NLSC/MTJ	Mangatolo	Alviniconcha	Slurp gun	This study	LB_Mangatolo_4	OQ693226
Stygiopontius lauensis	NLSC/MTJ	Mangatolo	Alviniconcha	Slurp gun	This study	LB_Mangatolo_91	OQ693240
Stygiopontius lauensis	NLSC/MTJ	Mangatolo	Alviniconcha	Slurp gun	This study	LB_Mangatolo_12	OQ693243
Stygiopontius lauensis	NLSC/MTJ	Mangatolo	Alviniconcha	Slurp gun	This study	LB_Mangatolo_49	OQ693246
Stygiopontius lauensis	NLSC/MTJ	Mangatolo	Alviniconcha	Slurp gun	This study	LB_Mangatolo_56	OQ693247
Stygiopontius lauensis	NLSC/MTJ	Mangatolo	Alviniconcha	Slurp gun	This study	LB_Mangatolo_11	OQ693248
Stygiopontius lauensis	NLSC/MTJ	Mangatolo	Alviniconcha	Slurp gun	This study	LB_Mangatolo_61	OQ693249
Stygiopontius lauensis	NLSC/MTJ	Mangatolo	Alviniconcha	Slurp gun	This study	LB_Mangatolo_60	OQ693254
Stygiopontius lauensis	NLSC/MTJ	Mangatolo	Alviniconcha	Slurp gun	This study	LB_Mangatolo_26	OQ693257
Stygiopontius lauensis	NLSC/MTJ	Mangatolo	Alviniconcha	Slurp gun	This study	LB_Mangatolo_42	OQ693258
Stygiopontius lauensis	NLSC/MTJ	Mangatolo	Alviniconcha	Slurp gun	This study	LB_Mangatolo_92	OQ693259
Stygiopontius lauensis	NLSC/MTJ	Mangatolo	Alviniconcha	Slurp gun	This study	LB_Mangatolo_19	OQ693264
Stygiopontius lauensis	NLSC/MTJ	Mangatolo	Alviniconcha	Slurp gun	This study	LB_Mangatolo_64	OQ693265
Stygiopontius lauensis	NLSC/MTJ	Mangatolo	Alviniconcha	Slurp gun	This study	LB_Mangatolo_5	OQ693266
Stygiopontius lauensis	NLSC/MTJ	Mangatolo	Alviniconcha	Slurp gun	This study	LB_Mangatolo_74	OQ693269
Stygiopontius lauensis	NLSC/MTJ	Mangatolo	Alviniconcha	Slurp gun	This study	LB_Mangatolo_90	OQ693282
Stygiopontius lauensis	NLSC/MTJ	Mangatolo	Alviniconcha	Slurp gun	This study	LB_Mangatolo_1	OQ693288
Stygiopontius lauensis	NLSC/MTJ	Mangatolo	Alviniconcha	Slurp gun	This study	LB_Mangatolo_70	OQ693291
Stygiopontius lauensis	NLSC/MTJ	Mangatolo	Alviniconcha	Slurp gun	This study	LB_Mangatolo_59	OQ693292
Stygiopontius lauensis	NLSC/MTJ	Mangatolo	Alviniconcha	Slurp gun	This study	LB_Mangatolo_88	OQ693294
Stygiopontius lauensis	ELSC	Tahi Moana	Alviniconcha	Slurp gun	This study	LB_Tahi_Moana_19	OQ693297
Stygiopontius lauensis	ELSC	Tahi Moana	Alviniconcha	Slurp gun	This study	LB_Tahi_Moana_20	OQ693298
Stygiopontius lauensis	ELSC	Tahi Moana	Alviniconcha	Slurp gun	This study	LB_Tahi_Moana_17	OQ693299
Stygiopontius lauensis	ELSC	Tahi Moana	Alviniconcha	Slurp gun	This study	LB_Tahi_Moana_18	OQ693300
Stygiopontius lauensis	ELSC	Tahi Moana	Alviniconcha	Slurp gun	This study	LB_Tahi_Moana_21	OQ693301
Stygiopontius lauensis	ELSC	Tahi Moana	Alviniconcha	Slurp gun	This study	LB_Tahi_Moana_22	OQ693302
Stygiopontius lauensis	ELSC	Tahi Moana	Alviniconcha	Slurp gun	This study	LB_Tahi_Moana_28	OQ693304
Stygiopontius lauensis	ELSC	Tahi Moana	Alviniconcha	Slurp gun	This study	LB_Tahi_Moana_29	OQ693305
Stygiopontius lauensis	ELSC	Tahi Moana	Alviniconcha	Slurp gun	This study	LB_Tahi_Moana_30	OQ693306
Stygiopontius lauensis	ELSC	Tahi Moana	Alviniconcha	Slurp gun	This study	LB_Tahi_Moana_31	OQ693307
Stygiopontius lauensis	ELSC	Tahi Moana	Alviniconcha	Slurp gun	This study	LB_Tahi_Moana_32	OQ693308
Stygiopontius lauensis	ELSC	Tahi Moana	Alviniconcha	Slurp gun	This study	LB_Tahi_Moana_23	OQ693310
Stygiopontius lauensis	ELSC	Tahi Moana	Alviniconcha	Slurp gun	This study	LB_Tahi_Moana_24	OQ693312
Stygiopontius lauensis	ELSC	Tahi Moana	Alviniconcha	Slurp gun	This study	LB_Tahi_Moana_25	OQ693313
Stygiopontius lauensis	ELSC	Tahi Moana	Alviniconcha	Slurp gun	This study	LB_Tahi_Moana_26	OQ693314
Stygiopontius lauensis	ELSC	Tahi Moana	Alviniconcha	Slurp gun	This study	LB_Tahi_Moana_27	OQ693315
Stygiopontius lauensis	ELSC	Tahi Moana	Alviniconcha	Slurp gun	This study	LB_Tahi_Moana_11	OQ693323
Stygiopontius lauensis	ELSC	Tahi Moana	Alviniconcha	Slurp gun	This study	LB_Tahi_Moana_9	OQ693325
Stygiopontius lauensis	ELSC	Tahi Moana	Alviniconcha	Slurp gun	This study	LB_Tahi_Moana_10	OQ693326
Stygiopontius lauensis	ELSC	Tahi Moana	Alviniconcha	Slurp gun	This study	LB_Tahi_Moana_13	OQ693328
Stygiopontius lauensis	ELSC	Tahi Moana	Alviniconcha	Slurp gun	This study	LB_Tahi_Moana_14	OQ693329
Stygiopontius lauensis	ELSC	Tahi Moana	Alviniconcha	Slurp gun	This study	LB_Tahi_Moana_12	OQ693330
Stygiopontius lauensis	ELSC	Tahi Moana	Alviniconcha	Slurp gun	This study	LB_Tahi_Moana_15	OQ693331
Stygiopontius lauensis	ELSC	Tahi Moana	Alviniconcha	Slurp gun	This study	LB_Tahi_Moana_16	OQ693332
Stygiopontius lauensis	ELSC	Tahi Moana	Alviniconcha	Slurp gun	This study	LB_Tahi_Moana_6	OQ693341
Stygiopontius lauensis	ELSC	Tahi Moana	Alviniconcha	Slurp gun	This study	LB_Tahi_Moana_7	OQ693342
Stygiopontius lauensis	ELSC	Tahi Moana	Alviniconcha	Slurp gun	This study	LB_Tahi_Moana_8	OQ693343
Stygiopontius lauensis	ELSC	Tahi Moana	Alviniconcha	Slurp gun	This study	LB_Tahi_Moana_2	OQ693344
Stygiopontius lauensis	ELSC	Tahi Moana	Alviniconcha	Slurp gun	This study	LB_Tahi_Moana_3	OQ693345
Stygiopontius lauensis	ELSC	Tahi Moana	Alviniconcha	Slurp gun	This study	LB_Tahi_Moana_4	OQ693346
Stygiopontius lauensis	ELSC	Tahi Moana	Alviniconcha	Slurp gun	This study	LB_Tahi_Moana_5	OQ693347
Stygiopontius lauensis	ELSC	Tahi Moana	Alviniconcha	Slurp gun	This study	LB_Tahi_Moana_1	OQ693350
Stygiopontius lauensis	ELSC	Tow Cam	Alviniconcha	Slurp gun	This study	LB_Tow_Cam_29	OQ693096
Stygiopontius lauensis	ELSC	Tow Cam	Alviniconcha	Slurp gun	This study	LB_Tow_Cam_5	OQ693100
Stygiopontius lauensis	ELSC	Tow Cam	Alviniconcha	Slurp gun	This study	LB_Tow_Cam_50	OQ693119
Stygiopontius lauensis	ELSC	Tow Cam	Alviniconcha	Slurp gun	This study	LB_Tow_Cam_53	OQ693121
Stygiopontius lauensis	ELSC	Tow Cam	Alviniconcha	Slurp gun	This study	LB_Tow_Cam_17	OQ693122
Stygiopontius lauensis	ELSC	Tow Cam	Alviniconcha	Slurp gun	This study	LB_Tow_Cam_24	OQ693126
Stygiopontius lauensis	ELSC	Tow Cam	Alviniconcha	Slurp gun	This study	LB_Tow_Cam_8	OQ693127
Stygiopontius lauensis	ELSC	Tow Cam	Alviniconcha	Slurp gun	This study	LB_Tow_Cam_54	OQ693136
Stygiopontius lauensis	ELSC	Tow Cam	Alviniconcha	Slurp gun	This study	LB_Tow_Cam_34	OQ693141
Stygiopontius lauensis	ELSC	Tow Cam	Alviniconcha	Slurp gun	This study	LB_Tow_Cam_94	OQ693151
Stygiopontius lauensis	ELSC	Tow Cam	Alviniconcha	Slurp gun	This study	LB_Tow_Cam_15	OQ693169
Stygiopontius lauensis	ELSC	Tow Cam	Alviniconcha	Slurp gun	This study	LB_Tow_Cam_20	OQ693185
Stygiopontius lauensis	ELSC	Tow Cam	Alviniconcha	Slurp gun	This study	LB_Tow_Cam_62	OQ693195
Stygiopontius lauensis	ELSC	Tow Cam	Alviniconcha	Slurp gun	This study	LB_Tow_Cam_63	OQ693198
Stygiopontius lauensis	ELSC	Tow Cam	Alviniconcha	Slurp gun	This study	LB_Tow_Cam_77	OQ693199
Stygiopontius lauensis	ELSC	Tow Cam	Alviniconcha	Slurp gun	This study	LB_Tow_Cam_58	OQ693207
Stygiopontius lauensis	ELSC	Tow Cam	Alviniconcha	Slurp gun	This study	LB_Tow_Cam_80	OQ693209
Stygiopontius lauensis	ELSC	Tow Cam	Alviniconcha	Slurp gun	This study	LB_Tow_Cam_79	OQ693210
Stygiopontius lauensis	ELSC	Tow Cam	Alviniconcha	Slurp gun	This study	LB_Tow_Cam_70	OQ693215
Stygiopontius lauensis	ELSC	Tow Cam	Alviniconcha	Slurp gun	This study	LB_Tow_Cam_32	OQ693219
Stygiopontius lauensis	ELSC	Tow Cam	Alviniconcha	Slurp gun	This study	LB_Tow_Cam_71	OQ693224
Stygiopontius lauensis	ELSC	Tow Cam	Alviniconcha	Slurp gun	This study	LB_Tow_Cam_59	OQ693232
Stygiopontius lauensis	ELSC	Tow Cam	Alviniconcha	Slurp gun	This study	LB_Tow_Cam_57	OQ693233
Stygiopontius lauensis	ELSC	Tow Cam	Alviniconcha	Slurp gun	This study	LB_Tow_Cam_10	OQ693235
Stygiopontius lauensis	ELSC	Tow Cam	Alviniconcha	Slurp gun	This study	LB_Tow_Cam_60	OQ693238
Stygiopontius lauensis	ELSC	Tow Cam	Alviniconcha	Slurp gun	This study	LB_Tow_Cam_18	OQ693241
Stygiopontius lauensis	ELSC	Tow Cam	Alviniconcha	Slurp gun	This study	LB_Tow_Cam_65	OQ693242
Stygiopontius lauensis	ELSC	Tow Cam	Alviniconcha	Slurp gun	This study	LB_Tow_Cam_13	OQ693253
Stygiopontius lauensis	ELSC	Tow Cam	Alviniconcha	Slurp gun	This study	LB_Tow_Cam_61	OQ693260
Stygiopontius lauensis	ELSC	Tow Cam	Alviniconcha	Slurp gun	This study	LB_Tow_Cam_31	OQ693271
Stygiopontius lauensis	ELSC	Tow Cam	Alviniconcha	Slurp gun	This study	LB_Tow_Cam_56	OQ693273
Stygiopontius lauensis	ELSC	Tow Cam	Alviniconcha	Slurp gun	This study	LB_Tow_Cam_76	OQ693283
Stygiopontius lauensis	ELSC	Tow Cam	Alviniconcha	Slurp gun	This study	LB_Tow_Cam_85	OQ693286
Stygiopontius lauensis	ELSC	Tow Cam	Alviniconcha	Slurp gun	This study	LB_Tow_Cam_23	OQ693287
Stygiopontius lauensis	ELSC	Tow Cam	Alviniconcha	Slurp gun	This study	LB_Tow_Cam_93	OQ693289
Stygiopontius lauensis	ELSC	Tow Cam	Alviniconcha	Slurp gun	This study	LB_Tow_Cam_37	OQ693311
Stygiopontius lauensis	ELSC	Tow Cam	Alviniconcha	Slurp gun	This study	LB_Tow_Cam_19	OQ693317
Stygiopontius lauensis	ELSC	Tow Cam	Alviniconcha	Slurp gun	This study	LB_Tow_Cam_12	OQ693327
Stygiopontius lauensis	ELSC	Tow Cam	Alviniconcha	Slurp gun	This study	LB_Tow_Cam_11	OQ693333
Stygiopontius lauensis	ELSC	Tow Cam	Alviniconcha	Slurp gun	This study	LB_Tow_Cam_7	OQ693334
Stygiopontius lauensis	ELSC	Tow Cam	Alviniconcha	Slurp gun	This study	LB_Tow_Cam_6	OQ693578
Stygiopontius lauensis	ELSC	Tow Cam	Alviniconcha	Slurp gun	This study	LB_Tow_Cam_1	OQ693579
Stygiopontius lauensis	ELSC	Tow_Cam	Alviniconcha	Slurp gun	This study	LB_Tow_Cam_88	OQ693043
Stygiopontius lauensis	ELSC	Tow_Cam	Alviniconcha	Slurp gun	This study	LB_Tow_Cam_6	OQ693052
Stygiopontius lauensis	ELSC	Tui Malila	Alviniconcha	Slurp gun	This study	LB_Tui_Malila_15	OQ693108
Stygiopontius lauensis	ELSC	Tui Malila	Alviniconcha	Slurp gun	This study	LB_Tui_Malila_4	OQ693109
Stygiopontius lauensis	ELSC	Tui Malila	Alviniconcha	Slurp gun	This study	LB_Tui_Malila_18	OQ693110
Stygiopontius lauensis	ELSC	Tui Malila	Alviniconcha	Slurp gun	This study	LB_Tui_Malila_25	OQ693111
Stygiopontius lauensis	ELSC	Tui Malila	Alviniconcha	Slurp gun	This study	LB_Tui_Malila_17	OQ693112
Stygiopontius lauensis	ELSC	Tui Malila	Alviniconcha	Slurp gun	This study	SLLB_Tui_Malila_2	OQ693113
Stygiopontius lauensis	ELSC	Tui Malila	Alviniconcha	Slurp gun	This study	LB_Tui_Malila_8	OQ693114
Stygiopontius lauensis	ELSC	Tui Malila	Alviniconcha	Slurp gun	This study	LB_Tui_Malila_6	OQ693134
Stygiopontius lauensis	ELSC	Tui Malila	Alviniconcha	Slurp gun	This study	LB_Tui_Malila_11	OQ693135
Stygiopontius lauensis	ELSC	Tui Malila	Alviniconcha	Slurp gun	This study	LB_Tui_Malila_63	OQ693140
Stygiopontius lauensis	ELSC	Tui Malila	Alviniconcha	Slurp gun	This study	LB_Tui_Malila_87	OQ693142
Stygiopontius lauensis	ELSC	Tui Malila	Alviniconcha	Slurp gun	This study	SLLB_Tui_Malila_45	OQ693144
Stygiopontius lauensis	ELSC	Tui Malila	Alviniconcha	Slurp gun	This study	LB_Tui_Malila_62	OQ693145
Stygiopontius lauensis	ELSC	Tui Malila	Alviniconcha	Slurp gun	This study	LB_Tui_Malila_81	OQ693146
Stygiopontius lauensis	ELSC	Tui Malila	Alviniconcha	Slurp gun	This study	LB_Tui_Malila_89	OQ693147
Stygiopontius lauensis	ELSC	Tui Malila	Alviniconcha	Slurp gun	This study	LB_Tui_Malila_77	OQ693149
Stygiopontius lauensis	ELSC	Tui Malila	Alviniconcha	Slurp gun	This study	LB_Tui_Malila_61	OQ693152
Stygiopontius lauensis	ELSC	Tui Malila	Alviniconcha	Slurp gun	This study	LB_Tui_Malila_65	OQ693153
Stygiopontius lauensis	ELSC	Tui Malila	Alviniconcha	Slurp gun	This study	LB_Tui_Malila_70	OQ693154
Stygiopontius lauensis	ELSC	Tui Malila	Alviniconcha	Slurp gun	This study	LB_Tui_Malila_82	OQ693155
Stygiopontius lauensis	ELSC	Tui Malila	Alviniconcha	Slurp gun	This study	LB_Tui_Malila_72	OQ693156
Stygiopontius lauensis	ELSC	Tui Malila	Alviniconcha	Slurp gun	This study	LB_Tui_Malila_66	OQ693157
Stygiopontius lauensis	ELSC	Tui Malila	Alviniconcha	Slurp gun	This study	LB_Tui_Malila_95	OQ693158
Stygiopontius lauensis	ELSC	Tui Malila	Alviniconcha	Slurp gun	This study	LB_Tui_Malila_48	OQ693161
Stygiopontius lauensis	ELSC	Tui Malila	Alviniconcha	Slurp gun	This study	LB_Tui_Malila_71	OQ693164
Stygiopontius lauensis	ELSC	Tui Malila	Alviniconcha	Slurp gun	This study	LB_Tui_Malila_69	OQ693165
Stygiopontius lauensis	ELSC	Tui Malila	Alviniconcha	Slurp gun	This study	LB_Tui_Malila_38	OQ693166
Stygiopontius lauensis	ELSC	Tui Malila	Alviniconcha	Slurp gun	This study	LB_Tui_Malila_50	OQ693167
Stygiopontius lauensis	ELSC	Tui Malila	Alviniconcha	Slurp gun	This study	LB_Tui_Malila_42	OQ693170
Stygiopontius lauensis	ELSC	Tui Malila	Alviniconcha	Slurp gun	This study	LB_Tui_Malila_53	OQ693172
Stygiopontius lauensis	ELSC	Tui Malila	Alviniconcha	Slurp gun	This study	LB_Tui_Malila_51	OQ693174
Stygiopontius lauensis	ELSC	Tui Malila	Alviniconcha	Slurp gun	This study	LB_Tui_Malila_88	OQ693179
Stygiopontius lauensis	ELSC	Tui Malila	Alviniconcha	Slurp gun	This study	SLLB_Tui_Malila_35	OQ693184
Stygiopontius lauensis	ELSC	Tui Malila	Alviniconcha	Slurp gun	This study	LB_Tui_Malila_75	OQ693186
Stygiopontius lauensis	ELSC	Tui Malila	Alviniconcha	Slurp gun	This study	LB_Tui_Malila_56	OQ693188
Stygiopontius lauensis	ELSC	Tui Malila	Alviniconcha	Slurp gun	This study	LB_Tui_Malila_40	OQ693189
Stygiopontius lauensis	ELSC	Tui Malila	Alviniconcha	Slurp gun	This study	LB_Tui_Malila_83	OQ693190
Stygiopontius lauensis	ELSC	Tui Malila	Alviniconcha	Slurp gun	This study	LB_Tui_Malila_34	OQ693196
Stygiopontius lauensis	ELSC	Tui Malila	Alviniconcha	Slurp gun	This study	LB_Tui_Malila_76	OQ693200
Stygiopontius lauensis	ELSC	Tui Malila	Alviniconcha	Slurp gun	This study	LB_Tui_Malila_86	OQ693203
Stygiopontius lauensis	ELSC	Tui Malila	Alviniconcha	Slurp gun	This study	LB_Tui_Malila_91	OQ693205
Stygiopontius lauensis	ELSC	Tui Malila	Alviniconcha	Slurp gun	This study	LB_Tui_Malila_36	OQ693206
Stygiopontius lauensis	ELSC	Tui Malila	Alviniconcha	Slurp gun	This study	LB_Tui_Malila_78	OQ693208
Stygiopontius lauensis	ELSC	Tui Malila	Alviniconcha	Slurp gun	This study	LB_Tui_Malila_46	OQ693211
Stygiopontius lauensis	ELSC	Tui Malila	Alviniconcha	Slurp gun	This study	LB_Tui_Malila_94	OQ693212
Stygiopontius lauensis	ELSC	Tui Malila	Alviniconcha	Slurp gun	This study	LB_Tui_Malila_60	OQ693216
Stygiopontius lauensis	ELSC	Tui Malila	Alviniconcha	Slurp gun	This study	LB_Tui_Malila_93	OQ693217
Stygiopontius lauensis	ELSC	Tui Malila	Alviniconcha	Slurp gun	This study	LB_Tui_Malila_79	OQ693218
Stygiopontius lauensis	ELSC	Tui Malila	Alviniconcha	Slurp gun	This study	LB_Tui_Malila_80	OQ693221
Stygiopontius lauensis	ELSC	Tui Malila	Alviniconcha	Slurp gun	This study	LB_Tui_Malila_68	OQ693222
Stygiopontius lauensis	ELSC	Tui Malila	Alviniconcha	Slurp gun	This study	LB_Tui_Malila_58	OQ693225
Stygiopontius lauensis	ELSC	Tui Malila	Alviniconcha	Slurp gun	This study	LB_Tui_Malila_39	OQ693227
Stygiopontius lauensis	ELSC	Tui Malila	Alviniconcha	Slurp gun	This study	LB_Tui_Malila_43	OQ693229
Stygiopontius lauensis	ELSC	Tui Malila	Alviniconcha	Slurp gun	This study	LB_Tui_Malila_44	OQ693230
Stygiopontius lauensis	ELSC	Tui Malila	Alviniconcha	Slurp gun	This study	LB_Tui_Malila_73	OQ693231
Stygiopontius lauensis	ELSC	Tui Malila	Alviniconcha	Slurp gun	This study	LB_Tui_Malila_55	OQ693234
Stygiopontius lauensis	ELSC	Tui Malila	Alviniconcha	Slurp gun	This study	LB_Tui_Malila_30	OQ693236
Stygiopontius lauensis	ELSC	Tui Malila	Alviniconcha	Slurp gun	This study	LB_Tui_Malila_37	OQ693237
Stygiopontius lauensis	ELSC	Tui Malila	Alviniconcha	Slurp gun	This study	LB_Tui_Malila_54	OQ693244
Stygiopontius lauensis	ELSC	Tui Malila	Alviniconcha	Slurp gun	This study	LB_Tui_Malila_31	OQ693245
Stygiopontius lauensis	ELSC	Tui Malila	Alviniconcha	Slurp gun	This study	LB_Tui_Malila_47	OQ693250
Stygiopontius lauensis	ELSC	Tui Malila	Alviniconcha	Slurp gun	This study	LB_Tui_Malila_64	OQ693251
Stygiopontius lauensis	ELSC	Tui Malila	Alviniconcha	Slurp gun	This study	LB_Tui_Malila_84	OQ693252
Stygiopontius lauensis	ELSC	Tui Malila	Alviniconcha	Slurp gun	This study	LB_Tui_Malila_96	OQ693255
Stygiopontius lauensis	ELSC	Tui Malila	Alviniconcha	Slurp gun	This study	LB_Tui_Malila_49	OQ693261
Stygiopontius lauensis	ELSC	Tui Malila	Alviniconcha	Slurp gun	This study	LB_Tui_Malila_52	OQ693262
Stygiopontius lauensis	ELSC	Tui Malila	Alviniconcha	Slurp gun	This study	LB_Tui_Malila_90	OQ693263
Stygiopontius lauensis	ELSC	Tui Malila	Alviniconcha	Slurp gun	This study	LB_Tui_Malila_41	OQ693267
Stygiopontius lauensis	ELSC	Tui Malila	Alviniconcha	Slurp gun	This study	LB_Tui_Malila_67	OQ693270
Stygiopontius lauensis	ELSC	Tui Malila	Alviniconcha	Slurp gun	This study	LB_Tui_Malila_92	OQ693272
Stygiopontius lauensis	ELSC	Tui Malila	Alviniconcha	Slurp gun	This study	LB_Tui_Malila_85	OQ693274
Stygiopontius lauensis	ELSC	Tui Malila	Alviniconcha	Slurp gun	This study	LB_Tui_Malila_57	OQ693276
Stygiopontius lauensis	ELSC	Tui Malila	Alviniconcha	Slurp gun	This study	LB_Tui_Malila_33	OQ693278
Stygiopontius lauensis	ELSC	Tui Malila	Alviniconcha	Slurp gun	This study	SLLB_Tui_Malila_32	OQ693279
Stygiopontius lauensis	ELSC	Tui Malila	Alviniconcha	Slurp gun	This study	LB_Tui_Malila_74	OQ693322
Stygiopontius lauensis	ELSC	Tui Malila	Alviniconcha	Slurp gun	This study	LB_Tui_Malila_24	OQ693537
Stygiopontius lauensis	ELSC	Tui Malila	Alviniconcha	Slurp gun	This study	LB_Tui_Malila_9	OQ693551
Stygiopontius lauensis	ELSC	Tui Malila	Alviniconcha	Slurp gun	This study	LB_Tui_Malila_29	OQ693552
